# Supplementary material for: Tumour Localisation Technologies in Colorectal Cancer Surgery: A Scoping Review of Marking and Detection Methods
Source: Diagnostics (Basel). 2026 Jun 23;16(13):1952. doi: 10.3390/diagnostics16131952 (PMC13359504; doi:10.3390/diagnostics16131952)
Supplement: Supplementary file 1 [file diagnostics-16-01952-s001.zip]

Archive with 3 entries (3 files):
- supplementary-file-S3-PRISMA-ScR-Checklist.pdf
- supplementary-table-S1.ods
- supplementary-table-S2.ods
