# Supplementary material for: Tumour Localisation Technologies in Colorectal Cancer Surgery: A Scoping Review of Marking and Detection Methods
Source: Diagnostics (Basel). 2026 Jun 23;16(13):1952. doi: 10.3390/diagnostics16131952 (PMC13359504; doi:10.3390/diagnostics16131952)
Supplement: Supplementary file 1 [file diagnostics-16-01952-s001.zip › supplementary-table-S1.ods]

## Sheet: S1 SynthData
Supplementary Table S1. Complete data extraction matrix for 89 studies included in systematic review: Tumour Localisation Technologies in Colorectal Cancer Surgery: A Systematic Review of Marking and Detection Methods (PROSPERO registration: CRD420261339085).
Study	Study Design / n	Technology / Modality	Application	Article title	0.A. DOI	0.B. General Relevance	0.C Inclusion justification informs ≥1 evaluation domain (out of 7) for colorectal laparoscopic localization technology	0.C score	0.1 Intraoperative marking and identification technique (General Aspects)	0.2 Markers used (General Aspects)	0.3 Surgical tracking and navigation technology (General Aspects)	0.4 Specific challenges reported by article (General Aspects)	1.1 Detection rate: percentage of markers successfully identified intraoperatively	1.2 Localization precision: mean error distance from actual tumor position	1.3 Sensitivity and specificity: for associated imaging methods	1.4 Spatial resolution: ability to distinguish adjacent markers	1.5 Detection range: maximum distance for marker detection	1.6 Tissue penetration: effectiveness through different abdominal wall thicknesses	1.7 Interference: susceptibility to other medical devices	1.8 Sterilization of the device (if any or if applicable)	2.1 Complication rate: perforations, bleeding, infections	2.2 Adverse reactions: allergies, local inflammation	2.3 Long-term effects: marker migration, chronic tissue reactions	2.4 Materials used: toxicity, degradability	2.5 Marker size: risk of obstruction or migration	2.6 Retention duration: how long they remain visible/functional	3.1 Technical complexity: difficulty of marker placement	3.2 Time required: additional procedure duration	3.3 Equipment needed: availability and cost of devices	3.4 Compatibility: with existing laparoscopic equipment	3.5 Time between marking and surgery: marker stability over time	3.6 Personnel requirements: number of operators involved	4.1 Cost per patient: markers + equipment + time operator	4.2 Infrastructure needed: investment in new equipment	4.3 Indirect costs: training, maintenance, technical support	4.4 Reduced operative time: through rapid localization	4.5 Decreased complication rate: through increased precision	4.6 Avoiding reoperations: through complete resection from first attempt	5.1 Operator interface: intuitiveness, result visibility	5.2 Real-time feedback: quality of information received	5.3 Ergonomics: ease of device handling	5.4 Inter-operator consistency: inter-observer variability	5.5 Procedure standardization: technique protocolization	6.1 Uniqueness of approach: what it brings new compared to existing methods	6.2 Scalability: potential for extension to other applications	6.3 Compatibility with emerging technologies: AR/VR, AI, robotics	6.4 Technical barriers: limitations of current physics/technology	6.5 Adoption barriers: resistance to change, regulatory aspects	7.1 Study level: case reports vs. RCTs
(Groen et al., 2024)	RCT, n=69	Electromagnetic navigation with tracking	Colorectal	Surgical navigation for targeted retroperitoneal lymph-node removal: a randomised, controlled, phase 3 trial	10.1016/j.eclinm.2024.102754	Pelvic EM navigation; directly relevant to colorectal pelvic lymph node localization	RCT directly evaluating EM navigation for colorectal lymph node localization; informs domains 1,2,3,5,6,7.	10	Navigation integrates preoperative CT-based 3D anatomical modeling with intraoperative electromagnetic pointer tracking, enabling surgeons to see both target lymph nodes and their surgical instruments in real-time, thus guiding precise dissection during laparotomy.	No implanted markers are used. Instead, electromagnetic tracking patches are temporarily attached to the patient’s skin. Target lymph nodes are digitally marked within CT-derived 3D anatomical models for intraoperative reference.	Combines cone-beam CT (CBCT), diagnostic CT, electromagnetic (EM) tracking field generator, and tracked surgical pointer. System aligns intraoperative anatomy with preoperative CT-derived 3D model, providing live visualization of surgeon’s instrument relative to target lymph nodes.	Difficulties arise in patients with prior surgery or radiotherapy, where scar tissue alters anatomy. EM navigation also excludes patients with metallic implants due to potential field interference and requires intraoperative CBCT setup.	In navigation group, 85% of procedures achieved complete removal of targeted nodes (vs. 50% with conventional). Per-protocol analysis showed 97% success with navigation, indicating robust detection and localization advantage.	Navigation arm achieved near-complete LN removal; probability of successful removal per LN was 93% (vs. 68% conventional). This indicates very high spatial precision in localizing nodes intraoperatively.	Success confirmed with postoperative CT/MRI; independent blinded radiology ensured specificity in verifying node removal. Probability of correct LN removal higher in navigation arm, suggesting improved sensitivity and specificity vs. conventional.	3D CT-based anatomical modeling combined with EM pointer provides high anatomical resolution. Surgeons could differentiate small adjacent structures and vessels, crucial for safe lymph node dissection.	EM field generator covers retroperitoneal/pelvic surgical field. Tracking is accurate within generated field (20–40 cm effective range), allowing full coverage of surgical site without physical obstruction.	Navigation based on CT models; penetration not required intraoperatively. EM tracking is external but mapped to internal anatomy, so tissue thickness does not influence localization once registration is done.	EM tracking interfered by metallic implants, which excluded some patients. Strong electromagnetic fields or external metallic equipment near operating table can distort tracking accuracy.		No significant difference in complication rates compared to conventional surgery. Using Clavien–Dindo classification, both arms had similar incidence of postoperative morbidity, demonstrating navigation’s safety profile.	No marker implants or dyes used, so adverse reactions minimal. EM patches are adhesive-only, generally well tolerated by skin, without inflammatory or allergic responses noted during the study.	No long-term risks reported. Navigation relies on temporary EM sensors and digital mapping; once surgery ends, no device remains in patient, avoiding migration or chronic tissue issues.	No toxic materials introduced. EM trackers use biocompatible adhesive pads; digital CT-based navigation eliminates exposure to foreign bodies. No additional systemic toxicity reported.	Not applicable, since navigation does not require markers. The “markers” are digital targets inside the 3D model, visible to surgeon only via EM pointer display.	EM trackers attached during surgery and removed afterward. Navigation remains valid for the entire operation; retention limited to surgical duration only.	High complexity: requires CT, CBCT, EM tracking, and advanced software integration. Setup is more involved than conventional surgery, but surgeons rated system intuitive once trained.	Setup adds CBCT scan and EM calibration, but once complete, navigation shortens intraoperative search for LNs. Total operative time not prolonged significantly in trial.	Requires dual-phase CT, intraoperative CBCT, EM field generator, EM-tracked pointer, navigation software, and displays. Significant hardware investment beyond standard surgical equipment.	Compatible with open retroperitoneal surgery. Navigation integrates with surgical workflow but requires OR space and ability to use CBCT intraoperatively.	In navigation arm, registration occurs intraoperatively with EM setup, ensuring immediate correlation between imaging and surgical anatomy. No lag between marking and surgical excision.	Requires surgeon, anesthesiologist, and technical staff to manage navigation system. Additional personnel ensure calibration and data registration, though surgeons alone use pointer intraoperatively.	Considerable per-patient costs, driven by need for CBCT scans, EM tracking hardware, and system operation. Trial suggests clinical benefit may outweigh expenses by reducing missed nodes and repeat interventions.	Needs integration of CT/CBCT imaging into surgical theater, electromagnetic field generator setup, and navigation workstations. Significant infrastructure investment and planning required before widespread adoption.	Requires training surgeons in navigation interface and maintaining CBCT/EM systems. Also adds indirect costs for software licensing, technical support, and equipment servicing.	Navigation reduces time spent searching for lymph nodes intraoperatively. Although setup requires additional minutes, net operative time is not prolonged and sometimes shortened due to precise targeting.	Complication rates were comparable between groups; however, navigation reduced risk of incomplete resection, indirectly lowering risk of needing repeat operations or further interventions.	Navigation arm achieved 85–97% success in complete target LN removal. This drastically reduces chance of missing lesions, thereby avoiding repeat procedures and subsequent surgical morbidity.	Surgeon views patient’s CT-derived 3D model on OR display with real-time EM pointer overlay. Interface is intuitive, integrating color-coded anatomy for clear interpretation. Rated highly usable by surgeons.	Navigation system continuously tracks EM pointer position relative to anatomy, providing live feedback on dissection path and LN localization. Surgeons reported high confidence in system’s real-time support.	EM pointer is handheld like a standard surgical instrument. Ergonomic use is intuitive, not cumbersome, and integrates smoothly into open surgical workflow without affecting maneuverability.	Standardized 3D model and EM pointer use minimized inter-operator variability. Surgeons had consistent success rates, indicating high reproducibility once navigation was integrated into routine workflow.	Navigation provides standardized approach to targeted LN dissection, with clear setup and intraoperative guidance. The trial protocol demonstrates feasibility of broad protocolization for complex retroperitoneal procedures.	First phase-3 RCT showing navigation improves success of targeted retroperitoneal LND using patient-specific 3D models linked to EM tracking and CBCT registration.	Uses commercially available EM trackers, CBCT, and model generation; RCT outcomes support extension to other high-precision resections if infrastructure exists.	Pipeline builds a 3D model registered to the patient and tracked pointer—foundation is compatible with AR visualization and decision-support extensions.	Needs EM field generator, trackers, CBCT registration; metal implants in pelvis are an exclusion; EM interference and registration fidelity are practical considerations.	Requires interdepartmental setup (radiology/OR), CBCT in theatre, trackers, and training; nevertheless, surgeons rated usability 75/100 and preferred navigation (3.7/5).	Open-label, randomized, controlled phase-3 single-centre trial.
(Pak et al., 2019)	Prospective, n=25	Image guidance system (Explorer) using tracked ultrasound with optical navigation to locate radiographically occult colorectal liver metastases that disappeared during chemotherapy treatment	Colorectal	Utility of Image Guidance in the Localization of Disappearing Colorectal Liver Metastases	10.1007/s11605-019-04106-2	Highly relevant: Optical navigation specifically for post-chemo occult CRC liver lesions	Directly evaluates image guidance for occult CRC liver metastases; informs domains 1,2,3,4,5,7.	9	Image guidance system (Explorer) using tracked ultrasound with optical navigation to locate radiographically occult colorectal liver metastases that disappeared during chemotherapy treatment	No physical markers - uses previously visible liver metastases on preoperative imaging as virtual targets for navigation during surgery	Optical tracking camera (Polaris Spectra) with tracked ultrasound probe, 3D liver models from preoperative CT scans, four-point anatomical landmark registration system	Chemotherapy-induced liver parenchymal changes obscure lesions on ultrasound, hyperechoic appearance masks tumors, operator dependency in ultrasound skills, only 16% of occult DLMs successfully located	16% (6/38) of sonographically occult disappearing liver metastases were subsequently located with image guidance assistance	Millimeter resolution during needle transit, accurate targeting of specific liver segments based on preoperative imaging correlation	Not reported - study focused on proportion of additional lesions found rather than diagnostic accuracy metrics	Limited to ultrasound resolution enhanced by navigation guidance - cannot detect lesions beyond ultrasound capability	Not applicable - uses preoperative imaging fusion rather than physical marker detection	Not applicable - navigation system guides ultrasound probe positioning rather than penetrating tissue detection	Optical tracking system requires line-of-sight - potential interference from surgical instruments blocking camera view		Not reported - image guidance system is non-invasive navigation tool without direct tissue interaction	None expected - non-invasive optical tracking system without tissue contact or foreign material implantation	Not applicable - no implanted materials, purely imaging-based navigation system without permanent tissue changes	No materials implanted - uses optical tracking hardware external to patient body	Not applicable - virtual markers based on imaging rather than physical objects	Not applicable - uses preoperative imaging data rather than physical markers requiring retention	High - requires CT segmentation, 3D model construction, optical tracking setup, anatomical landmark registration	Median registration time: 62 seconds, detection attempts not time-limited in study protocol	Explorer system (Analogic Corporation - no longer commercially available), Polaris Spectra optical tracker, CT segmentation software	Compatible with existing ultrasound probes and laparoscopic surgery setup, requires additional optical tracking infrastructure	Median 5.5 months between last visible imaging and surgery (range 1.0-18.7 months) - uses archived imaging data	Requires additional technical support for preoperative segmentation, registration, and system setup beyond standard surgical team	Not reported - Explorer system discontinued, similar systems (CAS-One Liver) available, likely high per-case cost	Significant - requires CT segmentation workstations, optical tracking systems, specialized software, technical support infrastructure	High - extensive training for segmentation, registration procedures, system maintenance, technical support requirements	Potentially reduced by avoiding extensive blind searching for occult lesions, but registration and setup add procedural time	Enhanced surgical planning and complete lesion identification may reduce incomplete resections and need for reoperation	Complete identification of all disease sites may reduce risk of leaving untreated metastases requiring subsequent procedures	Complex 3D visualization requiring interpretation skills, real-time ultrasound overlay on preoperative imaging models	Real-time tracked ultrasound with navigation guidance, immediate visualization of probe position relative to target anatomy	Standard ultrasound probe ergonomics with added optical tracking attachment, may affect normal probe manipulation	High variability - requires ultrasound skills, navigation system experience, anatomical landmark identification proficiency	Complex protocol requiring standardized segmentation, registration, and navigation procedures with multiple technical steps	Novel application of surgical navigation to liver surgery for radiographically occult lesions, bridge between imaging and surgery	Expandable to other liver pathologies, potentially other abdominal organs with similar imaging challenges	High compatibility - AR/VR overlay potential, AI for automatic segmentation, robotic integration for tracked instruments	Dependence on ultrasound visibility, optical tracking line-of-sight requirements, need for accurate anatomical registration	High cost, technical complexity, discontinued commercial system, need for specialized training and infrastructure	Single-arm prospective clinical trial - higher evidence level but lacks randomized controlled design
(Bințințan et al., 2020)	Preclinical, n=25	Inductive proximity sensor	Colorectal	New inductive proximity sensor platform for precise localization of small colorectal tumors	10.1016/j.msec.2019.110146	Most relevant: EM proximity sensor for metallic clips on GI mucosa during laparoscopy	Directly evaluates inductive proximity sensor for colorectal tumor localization; informs all seven domains.	10	Novel inductive proximity sensor system (PROBE) with electromagnetic detection probe optimized for laparoscopic surgery to detect metallic markers attached to gastrointestinal mucosa for precise tumor localization	Various metallic clips: standard endoscopic hemostatic clips (Olympus HX-610-090L), titanium laparoscopic clips, custom-made stainless steel/copper clips (0.4-0.9mm thickness) shaped for laparoscopic appliers	Electromagnetic inductive proximity sensor (IFM IE5352) with 36-cm stalk, battery unit, electronic command unit, acoustic signaling, covered in stainless steel for sterilization compatibility	Limited detection range (0.5-3.5mm), requires direct probe-tissue contact, fat thickness >2mm significantly reduces detection, scanning large areas time-consuming, custom clips need biocompatibility coating for clinical use	85% for 0.9mm stainless steel clips in wet-lab, 90% in animal model, 85% in fresh surgical specimens (limited to 15cm scanning area)	Millimeter precision when probe in contact with serosa, requires scanning within 15cm area for reliable detection in surgical specimens	Not reported in traditional sensitivity/specificity format - detection depends on clip material and thickness	Limited by probe size and electromagnetic field characteristics - single point detection requires systematic scanning	0.5mm (endoscopic clips) to 3.5mm (0.9mm stainless steel clips) in air, reduced through tissue	Effective through bowel wall (1.85-2.53mm), fails with >2mm fat interposition, requires probe-serosa contact for detection	Not reported - electromagnetic system potentially susceptible to surgical equipment interference		Not reported - clips attached to mucosa without bowel wall penetration, considered safe based on decades of clinical use	Not reported - standard clips used clinically for decades, custom clips need biocompatibility coating (gold/platinum) for future trials	Not studied - clips remain attached to mucosa, no long-term follow-up data on custom metallic markers provided	Standard clips: established safety profile. Custom clips: stainless steel, copper, titanium - need biocompatible coating for clinical use	Standard endoscopic clips: small, established safety. Custom clips: 0.4-0.9mm thickness - designed to avoid obstruction risk	All clips remained detectable within 2 weeks from surgery in 10 patients, designed for mucosal attachment throughout procedure	Moderate - requires clip placement during endoscopy, probe operation similar to standard laparoscopic instruments	Median detection time: 113.8 seconds (animal model), up to 5 minutes scanning time per attempt	PROBE device (€cost not specified), standard laparoscopic clip appliers (Karl Storz), sterilization capability for low-temperature plasma	Fully compatible with standard laparoscopic equipment, trocars, and existing clip appliers used in current practice	Tested within 2 weeks - all clips remained detectable, designed for same-day or short-interval procedures	Single operator (surgeon) can use PROBE independently, no additional personnel needed beyond standard laparoscopic team	Not reported - device development stage, likely lower cost due to simpler electromagnetic technology compared to complex imaging systems	Minimal - requires sterilization capability, standard laparoscopic setup, no major additional infrastructure investment required	Training required for probe operation and interpretation, maintenance of electromagnetic detection system	Potentially significant if detection successful, but scanning large areas may increase time if clips not quickly located	Potential for more precise resection margins, avoiding unnecessary tissue removal or incomplete resection	Precise tumor localization may reduce risk of positive margins requiring reoperation for complete oncologic resection	Simple acoustic and visual signals, ergonomic grip design, intuitive probe operation similar to standard laparoscopic instruments	Immediate acoustic signal when marker detected, binary detection signal (present/absent) without quantitative information	36-cm stalk optimized for laparoscopic use, ergonomic grip design, lightweight handheld operation	Depends on systematic scanning technique and experience with electromagnetic detection principles	Clear protocol for systematic scanning, detection criteria established, standardized acoustic/visual feedback signals	First electromagnetic inductive proximity sensor specifically designed for laparoscopic tumor localization using metallic mucosal markers	Applicable to entire gastrointestinal tract (stomach to rectum), potential for other organ systems with mucosal access	Could integrate with robotic surgery platforms, AR visualization for probe guidance, AI for detection pattern recognition	Limited detection range physics, electromagnetic field constraints, need for improved sensor sensitivity and custom marker development	Need for regulatory approval of custom markers, training requirements, integration with existing endoscopic workflow	Preclinical laboratory and animal studies with limited human specimen validation - no clinical trials reported
(Calborean et al., 2020)	Preclinical, n=NR	Inductive proximity sensors detecting modified endoscopic hemostatic clips placed at tumor periphery, using electromagnetic field detection through laparoscopic instruments	Colorectal	Laparoscopic compatible device incorporating inductive proximity sensors for precise detection of gastric and colorectal small tumors	10.1016/j.suronc.2020.10.012	Highly relevant: EM detection of clips on GI mucosa; directly applicable to colorectal	Directly evaluates inductive sensors for colorectal/gastric tumor localization; informs all seven domains.	10	Inductive proximity sensors detecting modified endoscopic hemostatic clips placed at tumor periphery, using electromagnetic field detection through laparoscopic instruments	Modified hemostatic clips with nanometric metallic coatings (Cu/Zn/Au layers)	Custom laparoscopic instruments with inductive proximity sensors (8-10mm diameter)	Standard hemostatic clips undetectable through tissue, need for tissue penetration >4mm, detection limited by tissue thickness and requires pressure application for thicker walls	80% detection rate in 30cm bowel segments, 75-90% in human gastric specimens depending on experience	5.07mm discrimination distance between separate detection points	Not reported	5.07mm minimum discrimination distance	3.2-3.92mm maximum in air/liquid, 2-2.5mm through 1mm tissue	Effective through 1mm skin, limited at 2.6mm muscle, ineffective >4mm tissue thickness	Not mentioned		Not reported in clinical use	Not reported	Not studied	Cu/Zn coatings with Au biocompatibility layer on stainless steel clips	Standard hemostatic clip size maintained with nanometric coatings	Not studied long-term	High - requires clip modification and specialized detection equipment	Detection time 15-90 seconds depending on starting position	Custom inductive sensors, metallic coating equipment, sterilizable instruments	Designed for 10-12mm laparoscopic trocars with modular sterilizable design	Ideally 2 weeks to 2 days before surgery	Requires interdisciplinary team including endoscopist and specialized technician	Not calculated	Significant - custom sensors, coating equipment, sterilization systems	High - training, equipment development, maintenance	15-90 seconds detection time could reduce exploration time	Not studied clinically	Potential benefit but not quantified	Audio and optical signals for clip detection	Acoustic and optical detection signals	36-47cm instruments designed for surgical manipulation	Not evaluated	Experimental protocol developed but not clinically validated	First system combining modified clips with inductive sensors for tumor localization	Could extend to gastric and other GI tumors	Modular design allows integration with future laparoscopic systems	Detection range <4mm limits clinical utility, requires tissue compression	Complex manufacturing process, regulatory approval needed for modified clips	Ex-vivo experimental study with animal and human specimens
(Krul et al., 2022)	Retrospective, n=120	Ultrasound-guided thermal ablation using RFA (Cool-tip) and MWA (Emprint) electrodes for treating colorectal liver metastases during open surgery	Colorectal	Radiofrequency versus microwave ablation for intraoperative treatment of colorectal liver metastases	10.1016/j.ejso.2021.10.012	Directly relevant: Thermal ablation of CRC liver metastases with US guidance	US-guided thermal ablation of CRC liver metastases; directly colorectal application; informs domains 1,2,3,4.	7	Ultrasound-guided thermal ablation using RFA (Cool-tip) and MWA (Emprint) electrodes for treating colorectal liver metastases during open surgery	No external markers - relies on ultrasound visualization of lesions and needle positioning for thermal ablation zones	Ultrasound guidance only for needle positioning and confirmation of adequate cellular destruction during ablation	Heat-sink effect from surrounding vessels affecting RFA more than MWA; difficulty visualizing small lesions; operator training requirements for ultrasound-guided needle placement; potential for incomplete ablation in larger lesions	Successful ablation achieved in 92.9% RFA and 92.7% MWA lesions	Not quantified - based on ultrasound visualization and operator experience	Not reported for imaging methods	Limited by ultrasound resolution - smallest measurable size was 5mm	Limited to ultrasound penetration depth and needle reach during open surgery	Good penetration with ultrasound guidance, but heat-sink effect from vessels can affect treatment	Heat-sink effect from blood vessels particularly affects RFA effectiveness		Major complications ≥grade 3: 4.9% RFA vs 7.6% MWA (p=0.714), mostly liver-related (bilomas, abscesses)	No specific adverse reactions to marking technique reported	Local tumor progression occurred in 5.2% of lesions at median 22-23 weeks follow-up	Thermal ablation needles - biocompatible materials with known safety profile	Ablation needles: standard medical device sizes, no obstruction risk	Permanent ablation zones created, thermal effects immediate and lasting	Moderate - requires ultrasound skills and needle placement expertise	RFA: 12min per lesion, MWA: 3-5min per lesion ablation time	Ultrasound machine, thermal ablation system (RFA or MWA generator and needles)	Compatible with standard surgical ultrasound equipment	Real-time procedure - marking and treatment performed simultaneously	Surgeon and interventional radiologist initially, later primarily surgeon with MWA	Not reported - includes ablation equipment, needles, and operator time	Standard ultrasound and thermal ablation equipment already available in most centers	Training for ultrasound-guided ablation techniques	MWA reduced ablation time from 12min to 3-5min per lesion	Similar complication rates between techniques, both considered safe	Unsuccessful ablation rate 7.2% requiring additional treatment	Standard ultrasound interface familiar to surgeons	Real-time ultrasound visualization during needle placement and ablation	Standard ultrasound probe handling, familiar ergonomics for surgeons	Radiologist vs surgeon performance similar in study results	Standardized ablation protocols followed manufacturer guidelines	Comparison of two established thermal ablation techniques, showing equivalent outcomes for small CRLM	Applicable to various liver lesion types and sizes up to 31mm diameter	Compatible with robotic surgical platforms and advanced imaging modalities	Heat-sink effect limitations, size restrictions for effective ablation	Learning curve for technique, equipment availability, training requirements	Retrospective single-center cohort study
(Mahmood & Upadhyay, 2007)	Preclinical, n=NR	Near-infrared optical imaging with smart fluorescent probes, iron oxide nanoparticle-enhanced MRI, and cathepsin-activated fluorochromes for colorectal cancer detection and staging	Colorectal	Current and Future Imaging Paradigms in Colorectal Cancer	10.1053/j.scrs.2007.03.007	Directly relevant: Fluorescent probes specifically for colorectal cancer detection/staging	NIR fluorescent probes specifically for colorectal cancer detection and staging; directly informs domains 1,2,6.	8	Near-infrared optical imaging with smart fluorescent probes, iron oxide nanoparticle-enhanced MRI, and cathepsin-activated fluorochromes for colorectal cancer detection and staging	Iron oxide nanoparticles (USPIO/Combidex), fluorescent smart probes with cathepsin-activatable fluorochromes, indocyanine green analogs	Near-infrared imaging systems, specialized endoscopes with dual visible/NIR cameras, magnetic resonance imaging with nanoparticle enhancement	Poor sensitivity for mucinous adenocarcinomas, detection threshold limitations for small lesions <1cm, high operator dependency, missed lesion rates >20% in colonoscopy, difficulty detecting flat lesions	Target-to-background ratios up to 9:1 with NIR probes. 96.4% sensitivity for 5-10mm lymph nodes with USPIO vs 28.5% with MRI alone	Not specifically quantified for optical probes. USPIO allows pixel-by-pixel vascular volume fraction mapping with high spatial precision	USPIO: 96.4% sensitivity, 99.3% specificity for lymph node metastases. Size criteria alone: 73% sensitivity, 75% specificity	NIR imaging allows simultaneous dual-channel molecular activity mapping with distinct fluorochromes for different targets	NIR light penetration limited, but nanoparticles detectable at 10^-8 M threshold vs 10^-4 M for conventional contrast	NIR has better tissue penetration than visible light, reduced autofluorescence. Iron oxide provides excellent MR contrast enhancement	Minimal interference reported with optical systems, though background autofluorescence can be an issue		USPIO administration generally safe. Smart probe complications not specifically detailed in clinical trials	USPIO well-tolerated, smart probes designed for minimal toxicity with rapid clearance	Iron oxide nanoparticles cleared by hepatic/renal systems. Long-term effects of repeated smart probe exposure not established	Iron oxide (biocompatible), fluorochromes with established safety profiles, mostly cleared within 24-48 hours	Nanoparticles 40nm diameter, minimal risk of obstruction. Smart probes molecular size	USPIO: 24-48 hours optimal imaging window. Smart probes: hours to days depending on clearance	High - requires specialized imaging systems, probe synthesis, timing coordination. Clinical translation challenging	Additional imaging time required, smart probe activation time variable by target enzyme concentration	NIR imaging systems, specialized endoscopes, nanoparticle synthesis facilities, fluorescence detection equipment	Requires specialized cameras and light sources, not compatible with standard endoscopy without modification	USPIO: 24 hours optimal, smart probes: same-day to next-day depending on clearance kinetics	Specialized imaging technician, interventional radiologist familiar with molecular imaging principles	High initial costs for specialized equipment and probe synthesis, but potentially offset by improved outcomes	Specialized NIR imaging equipment, nanoparticle production/storage facilities, modified endoscopy suites	Extensive training for molecular imaging interpretation, probe handling protocols, equipment maintenance	Potential for real-time surgical decision making, reduced need for frozen sections	Target-specific imaging may reduce unnecessary resections, improve margin assessment	Improved margin assessment and lymph node evaluation may reduce need for completion surgery	NIR systems provide real-time visual feedback with high target-to-background ratios for clear visualization	Real-time fluorescence imaging during procedures, immediate visualization of molecular targets	Specialized endoscopes may have different handling characteristics, dual-channel imaging systems	High operator dependency acknowledged, particularly for optical imaging interpretation	Smart probe protocols being developed for clinical trials, standardization emerging	Smart activatable probes represent paradigm shift from anatomic to molecular imaging, real-time enzyme activity mapping	Broad applicability across cancer types, adaptable probe design for different molecular targets	Natural fit with AI for image analysis, AR for surgical guidance, personalized probe design	NIR light penetration limits, probe synthesis complexity, need for specialized detection equipment	High complexity of molecular imaging, regulatory approval for new probes, specialized personnel requirements	Review article discussing preclinical and early clinical studies, not primary research
(Kingham et al., 2018)	Prospective, n=14	Ultrasound-guided localization	Colorectal	3D image guidance assisted identification of colorectal cancer liver metastases not seen on intraoperative ultrasound: results from a prospective trial	10.1016/j.hpb.2017.08.035	CRC liver metastases: Optical navigation for post-chemotherapy occult CRC liver lesions	3D image guidance for occult CRC liver metastases; directly colorectal; informs domains 1,3,4,5.	8	3D image-guidance system (Explorer) using preoperative CT/MRI segmentation with optical tracking of ultrasound transducer to target sonographically-occult liver metastases after neoadjuvant chemotherapy treatment	No physical markers used; virtual 3D models created from preoperative imaging with segmented liver, tumors, and vasculature for intraoperative optical tracking and registration	FDA-approved Explorer system (Analogic Inc.) with optical tracking, rigid body registration using anatomical landmarks (round ligament, inferior liver borders, falciform ligament), tracked ultrasound transducer overlay	Chemotherapy-induced tumor shrinkage or radiologic disappearance (though 80% retain microscopic disease); chemotherapy-associated steatosis causing hyperechogenicity reducing ultrasound sensitivity; intraoperative identification failure of preoperatively visible small metastases; deformation and motion artifacts in liver	71% (15/22 tumors in 10/14 patients): Tumors initially occult on standard ultrasound were subsequently identified using image-guidance assistance; 7 tumors in 4 patients remained undetectable despite guidance	Registration error 2-6 mm in early studies; 5.5±5.6 mm difference between predicted and ultrasound positions in ablation study; all 10 treated tumors adequately encompassed in resection/ablation on immediate postoperative imaging	Not directly reported; system aided tumor confirmation in 1 additional patient (confirmed absence); no tumors located with guidance alone that weren't on preoperative imaging; postoperative scans confirmed adequate treatment	Not directly specified; system can distinguish multiple small tumors per patient (median 2-3 tumors ≤1.5 cm); capable of targeting specific segments and guiding ultrasound to focused liver areas	Not applicable; optical tracking system requires line-of-sight; ultrasound penetration sufficient for liver examination; system works for tumors throughout liver including deep locations (segment IV example)	Not directly applicable; optical tracking requires surface exposure; ultrasound penetration affected by steatosis (10 patients had known steatosis); hyperechogenicity from steatosis reduces ultrasound sensitivity to small lesions	No major interference reported; liver repositioning requires re-registration to maintain optical tracking accuracy; infrared tracking requires unobstructed line-of-sight to tracked instruments; no device-related interference mentioned	Optically-tracked sterile tools and rigid body attachments available for both open and laparoscopic surgery; tracking tools can be re-sterilized after each use (reusable); standard surgical sterilization protocols	Not directly reported for image-guidance system use; potential complications same as standard liver interventions; no guidance system-specific complications mentioned; all procedures completed safely	Not applicable; no injected materials or foreign bodies; image-guidance is virtual navigation without implanted markers; no adverse reactions to the tracking system itself	Not applicable; no permanent implants; 6-month median follow-up showed no local recurrence in 10 patients with image-guidance located tumors treated with resection/ablation	Not applicable; no foreign materials implanted; system uses optical tracking with infrared cameras and computer software; existing patient imaging data (CT/MRI) used for model creation	Not applicable; no physical markers; virtual markers in 3D computer model; tumor segmentation from preoperative imaging creates virtual target coordinates	Not applicable; 3D model created from preoperative imaging obtained median 1 month before surgery (range 0-2 months); imaging within 8 weeks of surgery required for study inclusion	Moderate-to-high: Requires preoperative image segmentation (liver, tumors, vasculature), 3D model generation, intraoperative registration process (swabbing anatomical landmarks), optical tracking setup, coordinated ultrasound with tracking	Median ultrasound time 4.5 min (range 0.1-17.5 min) for tumor identification; registration time median 1.63 min (range 0.8-4.4 min); additional time for setup and model generation preoperatively	Explorer system ($150,000-200,000 purchase or lease option); high-quality preoperative CT/MRI; segmentation software; optical tracking cameras; sterile tracked instruments; compatible ultrasound with tracking capability (Aloka Alpha 7)	Highly compatible: Works with both open (46/48 procedures) and laparoscopic (2/48) surgery; compatible with standard ultrasound equipment; tracking attachments available for minimally-invasive and open instruments; adaptable workflow	Preoperative imaging median 1 month before surgery (range 0-2 months); patients with scans >8 weeks excluded from analysis; chemotherapy median 4 months (range 2-24 months) between diagnosis and surgery	Surgeon trained in image-guidance system, personnel for preoperative segmentation and model generation, ultrasound operator (typically surgeon), operating room staff; radiologist for preoperative image review; approximately 3-5 specialized personnel	Not reported per patient; system cost $150,000-200,000 initial investment or lease; recurring costs minimal (reusable tracking tools); cost-effective if high case volume; no expensive disposables per case; model generation time/personnel	Significant infrastructure: Explorer system hardware/software, optical tracking cameras, compatible operating room setup, preoperative workstation for segmentation, IT infrastructure for image transfer/storage; training facilities; technical support structure	Substantial training requirements for segmentation, registration, system operation; ongoing technical support needed; software updates; maintenance contracts; sterilization costs for reusable instruments; quality assurance protocols; longer learning curve	Not quantified directly; median US time 4.5 min (range 0.1-17.5 min); may reduce time otherwise spent searching for occult lesions; 5/14 patients had altered surgical plans suggesting potential for avoiding incomplete procedures	Potential benefit: accurate identification may reduce incomplete resections and early progression; parenchyma-sparing surgery possible; avoiding empiric large resections when tumors not found; no quantified complication data presented	10 patients with image-guidance located tumors: All adequately treated on immediate postoperative imaging; no local recurrence at 6-month median follow-up; avoids potential reoperations for missed disease; incomplete resection prevented	Moderate complexity: 3D visual overlay of ultrasound with preoperative imaging models; requires interpretation of virtual anatomy; multiple display screens; registration process with anatomical landmark swabbing; learning curve for spatial understanding	Good real-time feedback: Live ultrasound overlay with 3D model; optical tracking updates continuously; surgeon can see predicted tumor location while scanning; requires re-registration if liver repositioned to maintain accuracy	Moderate ergonomics: Tracked ultrasound probe slightly bulkier with rigid body attachment; requires line-of-sight to optical cameras; swabbing procedure for registration adds steps; works in both open and laparoscopic settings	Not systematically evaluated; 5 surgeons enrolled patients (all >5 years experience at high-volume center performing >300 liver resections annually); standardized protocol used; registration process may introduce variability	Highly protocolized: FDA-approved system with defined workflow; standardized segmentation process; specific registration procedure (4 anatomical landmarks); defined eligibility criteria; systematic approach to occult tumor identification; prospective trial protocol	First prospective trial demonstrating 3D image-guidance for sonographically-occult colorectal liver metastases; virtual navigation without physical markers; optical tracking with ultrasound overlay; addresses modern problem of advanced imaging outpacing intraoperative capabilities	Excellent scalability: Applicable to multiple lesions per patient (median 2-3 tumors, range up to 13); works for both open and laparoscopic surgery; system not specific to liver (can adapt to other organs); high-volume centers can justify cost	High compatibility: System designed for image fusion; compatible with laparoscopic/robotic surgery; optical tracking foundation for AR/VR integration; 3D modeling enables AI-assisted segmentation; registration algorithms can improve with machine learning; next-generation platforms possible	Significant technical barriers: Liver deformation and motion during surgery affects accuracy; 5-7mm registration error clinically relevant; posterior/lateral liver segments challenging (4 patients had undetected tumors in segments 6-7); requires high-quality preoperative imaging; system no longer commercially available (similar CAS-ONE exists)	High barriers: Substantial upfront cost ($150,000-200,000); significant training requirements; workflow integration challenges; need for dedicated personnel for segmentation; learning curve for surgical team; resistance to new technology; original system discontinued (Analogic Explorer); FDA approval process for similar devices	Prospective clinical trial: Single-arm prospective study; FDA-approved device trial; IRB-approved with waiver of informed consent; higher level of evidence than case series; no randomization (no control group)
(Tyng et al., 2015)	Case series, n=3	Preoperative CT-guided placement of manually straightened McKenzie-Diener silver clips into small liver metastases before chemotherapy initiation, identified later during surgery with intraoperative ultrasonography	Colorectal	Modified Preoperative Computed Tomographic-Guided Localization of Colorectal Liver Metastases With Metallic Clips—Technical Note	10.1016/j.clcc.2014.12.008	Gallbladder imaging accuracy study; limited technique innovation for CRC application	CT-guided silver clip placement for CRC liver metastases; directly colorectal; informs domains 1,2,3.	7	Preoperative CT-guided placement of manually straightened McKenzie-Diener silver clips into small liver metastases before chemotherapy initiation, identified later during surgery with intraoperative ultrasonography	McKenzie-Diener silver metal clips (Christian Diener GmbH), manually straightened, two clips placed per lesion using 17-gauge coaxial needle	Standard intraoperative ultrasonography (Aloka Alpha 7 with T probe) for metal clip identification; no specialized tracking beyond standard ultrasound imaging	Small liver metastases (≤2 cm) disappearing or becoming difficult to detect after chemotherapy due to necrosis, cystic changes, or hepatic parenchymal alterations (steatosis, steatohepatitis, sinusoidal dilation); risk of incomplete oncologic resection	100% (3/3 patients, all marked lesions): All metallic clips successfully identified intraoperatively and lesions resected without identification failures	Not quantitatively measured; surgical specimens showed clips inside resected nodules; postoperative CT confirmed proper lesion resection in all cases	Not reported; no false positives/negatives mentioned; all marked lesions confirmed as metastatic colorectal adenocarcinoma on core needle biopsy before clip placement	Not applicable; clips are discrete physical markers visible on imaging; ability to distinguish multiple clips in different segments demonstrated in Patient 3 (segments IV and VI)	Not applicable; ultrasound-based intraoperative detection of radiopaque clips; standard ultrasound penetration depth sufficient for liver interrogation	Not directly reported; CT-visible clips detectable through liver parenchyma on intraoperative ultrasound; metallic clips highly echogenic regardless of surrounding steatosis or parenchymal changes	Not reported; no complications or interference mentioned; metallic clips do cause streak artifacts on postoperative CT imaging but don't impair surgical detection	Standard sterile technique for interventional radiology procedures; coaxial needles single-use sterile instruments; no specific sterilization challenges mentioned	Minor: 1/3 patients (33%) developed small pneumothorax after clip placement, resolved spontaneously without specific treatment; no hemorrhage, major complications, or procedure-related serious adverse events	Not reported; no allergies, local inflammatory reactions, or adverse reactions to silver clips mentioned in any of the 3 patients	Not specifically reported in short follow-up; clips remain permanently in liver; no migration, chronic inflammation, or long-term tissue reactions mentioned; theoretical risk of clip dislocation unlikely in solid liver organ	McKenzie-Diener silver clips: biocompatible metal, widely used in surgery; non-degradable, permanent implant; no toxicity reported; standard surgical-grade material with established safety profile	Two clips per lesion; clip dimensions not specified but must fit through 17-gauge coaxial needle (inner diameter ~1.2mm); manually straightened before placement; small enough for intratumoral placement	Permanent retention: Silver clips remain indefinitely in liver tissue; visible on all subsequent CT imaging; cause streak artifacts but stable in solid liver parenchyma; no dislocation reported	Moderate: CT-guided percutaneous procedure requiring interventional radiology expertise; manual clip straightening; coaxial needle technique; image-guided intratumoral placement; planning optimal access routes	Not specifically reported for clip placement procedure itself; performed before chemotherapy initiation as separate outpatient interventional procedure; adds preoperative visit but may reduce intraoperative time	CT scanner for guidance; 17-gauge coaxial needles; McKenzie-Diener silver clips (relatively inexpensive); interventional radiology suite; standard CT-guided biopsy equipment; contrast agents	Compatible with standard surgical approaches; clips identifiable with conventional intraoperative ultrasound; no specialized equipment needed intraoperatively beyond standard ultrasound; open liver resection approach	Median 4 months between clip placement and surgery (range 2-24 months for chemotherapy duration); clips remain stable and visible throughout chemotherapy course; CT after chemotherapy confirms location	Interventional radiologist for clip placement, CT technologist, nursing staff for procedure; separate surgical team later for resection; approximately 2-3 operators for marking procedure, standard surgical team for resection	Not reported; clips inexpensive (<$50 per patient); CT-guided placement procedure cost (facility, physician, imaging); likely $1,000-3,000 total for marking procedure depending on healthcare system; standard surgery costs separate	Interventional radiology suite with CT guidance capability; standard interventional equipment; coaxial needles and clips (widely available); no specialized infrastructure beyond typical interventional radiology department	Training for CT-guided clip placement technique; standard interventional radiology skills; minimal ongoing training; equipment maintenance standard; technique easily reproducible per authors; low learning curve	Not directly reported; clips enable rapid intraoperative identification with standard ultrasound; avoids extensive liver palpation/exploration; potentially significant time savings in locating small disappeared lesions post-chemotherapy	Implicit benefit: complete resection of all metastatic sites reduces local recurrence; precise localization allows parenchyma-sparing resection; adequate surgical margins ensured; prevents incomplete oncologic resection with subsequent reoperations	All 3 patients: Complete resection achieved at first operation; no reoperations needed; histologic confirmation of adequate margins; one patient had complete pathologic response, others had viable tumor completely excised	Straightforward: Standard CT imaging interface for clip placement; conventional ultrasound for intraoperative identification; clips highly visible on both modalities; minimal learning curve for experienced interventional radiologists	Not real-time during surgery: Clips placed weeks-months before surgery; intraoperative feedback via standard ultrasound imaging showing highly echogenic clips; static markers provide consistent reference points	Not applicable intraoperatively: Preoperative marking uses standard CT-guided intervention techniques; intraoperative identification uses conventional ultrasound probe; no specialized ergonomic considerations; standard surgical workflow maintained	Not reported; technique noted as "simple, useful, and inexpensive" by authors; standard interventional radiology skills; clip visibility objective on imaging; likely high consistency for experienced operators	Highly standardized: Clear protocol with specific equipment (17-gauge coaxial needle, McKenzie-Diener clips); CT-guided placement technique well-established; reproducible across interventional radiology centers; published technique details enable replication	Modified technique applying preoperative marker placement to liver metastases; uses inexpensive metal clips instead of costly microcoils; addresses disappearing lesions after chemotherapy; simple adaptation of existing interventional radiology techniques to oncologic problem	Good scalability: Technique applicable to multiple liver lesions (Patient 3 had multiple marked); bilobar disease manageable; can mark numerous lesions preoperatively; potentially applicable to other solid organs; relatively inexpensive allows widespread adoption	Good compatibility: Metal clips visible on multiple imaging modalities (CT, MRI, ultrasound); compatible with future imaging technologies; could integrate with augmented reality navigation; clips provide fixed reference points for fusion imaging or robotics	Minimal technical barriers: CT guidance widely available; clips may cause imaging artifacts (streak artifacts on CT); risk of clip dislocation theoretically possible; limited to solid organs; clips permanent (not degradable)	Low barriers: Uses standard interventional radiology skills and equipment; clips inexpensive and widely available; technique easily learned; minimal infrastructure changes; requires coordination between interventional radiology and surgery; acceptance of preoperative marking concept	Case series: Three patients presented; descriptive observational study; no randomization or control group; technical note format; demonstrates feasibility; low level of evidence
(S. Kim et al., 2025)	Retrospective, n=336	Fiducial markers mentioned for liver metastasis marking before neoadjuvant therapy to mark lesions that may disappear radiologically but remain present; technique not primary focus of study	Colorectal	Surgery or chemotherapy first? Unveiling the best approach for colorectal cancer with resectable liver metastasis	10.1016/j.surg.2025.109446	CRC liver metastases context; addresses disappearing lesions relevant to CRC treatment	CRC liver metastases management; fiducial marker use for disappearing lesions; informs domains 2,3.	6	Fiducial markers mentioned for liver metastasis marking before neoadjuvant therapy to mark lesions that may disappear radiologically but remain present; technique not primary focus of study	Not specified; study focuses on surgical timing strategy rather than marking technology details	Not described; study emphasizes treatment sequencing outcomes rather than specific intraoperative localization technologies	Challenge of lesions becoming radiologically invisible after neoadjuvant therapy (30% of marked colorectal metastases disappeared); balancing need for definite marking with risk of tumor seeding; determining optimal patients for operation-first vs chemotherapy-first approach	Not reported; study does not evaluate marker detection rates	Not reported; precision metrics not evaluated in this surgical outcomes study	Not applicable; study does not evaluate diagnostic imaging performance	Not discussed	Not applicable	Not discussed	Not discussed	Not applicable	Not reported; study focuses on surgical/chemotherapy timing outcomes rather than marking procedure complications	Not applicable	Not evaluated; study focus on oncologic outcomes over median 15-month recurrence timeframe, not marker behavior	Not specified	Not specified	Not discussed; fiducials intended for permanent marking before neoadjuvant therapy to identify lesions that may disappear radiologically	Described as percutaneous placement under ultrasound/CT guidance; needle tip positioned at proximal lesion margin to minimize tumor seeding risk; technique not extensively detailed	Not reported; study evaluates surgical approach timing (operation-first vs chemotherapy-first) rather than marking procedure duration	Not specified; standard percutaneous biopsy equipment implied for fiducial placement	Not discussed; standard laparoscopic liver surgery equipment assumed	Fiducials placed before initiation of neoadjuvant therapy; intended to remain functional through chemotherapy course until surgery (weeks to months); 30% of marked lesions disappeared radiologically but markers enabled correct targeting	Multidisciplinary team decision-making mentioned (colorectal surgeons, oncologists, hepatobiliary surgeons, radiation oncologists, radiologists); specific marking personnel not detailed	Not analyzed; study focuses on surgical timing strategy cost-effectiveness through oncologic outcomes rather than marking technology costs	Not discussed	Not evaluated	Operation-first group had shorter operation time compared to chemotherapy-first (268 vs 318 minutes, P=.002), though difference related to surgical approach choice rather than marking technique	Study reports no difference in postoperative complication rates between operation-first and chemotherapy-first groups; marking technology not evaluated as complication factor	Definite marking with fiducials prevented treatment failure when 30% of colorectal liver metastases disappeared radiologically post-neoadjuvant therapy; enabled correct targeting in all patients, avoiding incomplete treatment	Not described; study does not evaluate user interface aspects of any marking technology	Not discussed	Not applicable to this surgical outcomes study	Not evaluated; study multicenter team approach but inter-operator variability not assessed	Study conducted at single high-volume center with multidisciplinary team approach; treatment strategies developed through standardized team collaboration but marking protocols not detailed	Study's innovation lies in comprehensive analysis of operation-first vs chemotherapy-first strategy for resectable CRLM (largest cohort, 336 patients), including targeted therapy impact and oligorecurrence treatment patterns; not focused on marking technology innovation	Fiducial marking principle for pre-neoadjuvant lesion marking scalable to other tumor types with risk of radiologic disappearance; concept applicable beyond colorectal liver metastases	Not addressed; study conducted 2007-2022, focuses on established surgical and chemotherapy approaches rather than emerging technological integration	30% radiologic tumor disappearance after neoadjuvant therapy creates targeting challenge even with markers; bilobar disease and multiple metastases complicate complete resection; patient selection for resectability determination involves surgical judgment variability	Surgeon bias in determining resectability creates selection challenges; resistance to operation-first approach given guideline support for perioperative chemotherapy; incomplete adjuvant chemotherapy completion (32% in incomplete-CTx group) undermines operation-first strategy; targeted therapy associations with poorer outcomes may shift practice patterns	Retrospective cohort study with propensity score matching; comparative analysis between treatment strategies; not randomized; includes multivariable analysis; Level III evidence; acknowledges need for prospective RCTs
(Visgauss et al., 2016)	Review	Near-infrared fluorescence imaging	Colorectal	Innovations in Intraoperative Tumor Visualization	10.1016/j.ocl.2015.08.023	Comprehensive review of optical methods including colorectal cancer applications	Review of optical methods including colorectal cancer applications; directly informs domains 1,2,6,7.	8	Multiple optical imaging techniques: autofluorescence exploiting tissue property differences, NIR fluorescence (700-900nm) using exogenous fluorophores, targeted/non-targeted probes, plus alternative methods like high-frequency ultrasound, OCT, confocal microscopy, elastic scattering spectroscopy, Raman spectroscopy, and radiofrequency spectroscopy.	Fluorophores: autofluorescence (endogenous β-carotene, hemoglobin, collagen), ICG (non-targeted), fluorescein, 5-ALA, folate-FITC, bevacizumab-IRDye800, trastuzumab-IRDye800, cetuximab-IRDye800, cathepsin-activated probes (Prosense 680, VM249, LUM015), MMP-activated probes (BLZ-100/Tumor Paint).	Computer-assisted navigation using fiducial markers calibrated to CT/MRI imaging with calibrated pointers/instruments for real-time anatomic correlation. Camera systems capturing fluorescence: free-standing, adapted microscopes, laparoscopes, robots, handheld probes. Fluorescence molecular tomography creates 3D images superimposed on CT/MRI.	Blood pooling and cauterized tissue increase light scattering/absorption, falsely decreasing fluorescence. Tissue optical properties altered by neoadjuvant therapies. Shallow depth of penetration (visible light ~2mm). Small field of view for some techniques. Time-sensitive due to rapid ICG clearance. Sampling error potential. No single perfected technique. FDA approval lacking for most methods.	Autofluorescence: 79% correct identification of histologically positive margins. Folate-FITC improved detection of intraperitoneal metastases in ovarian cancer. Cathepsin-activated probes successfully detected residual sarcoma in mouse models with excellent correlation to histopathology.	Not explicitly quantified for most techniques. Computer-assisted navigation improved excision accuracy with adequate margins in pelvic resections. OCT resolution ~10-15μm allows cellular-level visualization. Confocal microscopy achieves micron-level resolution. ESS/RFS depth 0.1-0.2mm (very shallow).	Autofluorescence: relatively low tumor-to-background ratio. NIR techniques: increased signal-to-noise ratio versus visible light. High-frequency ultrasound successfully differentiated normal/benign/malignant breast tissue using multivariate analysis. OCT successfully delineated tumor margins in breast cancer and soft tissue sarcoma studies.	OCT: ~10-15μm (cellular architecture visible). Confocal microscopy: micron-level (histologic-level). High-frequency ultrasound: <1mm. Raman spectroscopy depth: up to 2mm. ESS and RFS: 0.1-0.2mm depth (very shallow). NIR fluorescence: centimeter-level penetration versus millimeter for visible light.	NIR fluorescence: centimeter-level tissue penetration versus millimeters for visible light. OCT: ~2mm depth. High-frequency ultrasound: deeper than OCT. Optoacoustic imaging (MSOT): several centimeters depth with high resolution. RFS: 0.1-0.2mm (extremely shallow).	NIR (700-900nm): centimeters penetration, minimal absorption by hemoglobin/lipid. Visible light (400-800nm): ~2mm penetration. OCT: ~2mm. High-frequency ultrasound: variable depth with <1mm resolution. Optoacoustic: several centimeters. Autofluorescence: ~2mm. Raman: up to 2mm with spatially offset probes.	Blood pooling and cauterized tissue increase scattering/absorption, decreasing fluorescence signal. High-intensity operative lighting can overwhelm ESS systems if not dimmed/shielded. Hemoglobin affects ESS and Raman results. Neoadjuvant therapies alter tissue optical properties. Metal instruments may interfere with some tracking systems.	Camera systems, handheld probes, endoscopes, and surgical instruments with integrated fluorescence capability require appropriate sterilization. Fiberoptic components in small instruments facilitate sterilization. Most systems designed for compatibility with standard surgical sterilization protocols (autoclaving or high-level disinfection).	Not extensively reported for imaging techniques themselves. Computer-assisted navigation shown safe in pelvic resections. Studies focus on improved resection adequacy and reduced normal tissue removal. Intraoperative MRI-guided glioma resection showed increased complete resection without increased neurologic deficits.	ICG: rapidly cleared by liver, low toxicity rates. Contrast allergy is relative contraindication to ICG use. Targeted fluorophores still in clinical trials, safety profiles being established. 5-ALA and folate-FITC used clinically with acceptable safety. No significant adverse reactions reported for imaging modalities themselves.	Not addressed for most imaging techniques as they don't involve implanted materials. Fluorophores are cleared from body (ICG rapidly by liver). No discussion of chronic effects from repeated fluorescent probe exposure. Focus on immediate intraoperative utility and resection adequacy rather than long-term sequelae.	ICG: FDA-approved, rapidly metabolized by liver, low toxicity. Fluorescent dyes conjugated to antibodies (IRDye800). 5-ALA (hemoglobin synthesis pathway). Folate-FITC. Cathepsin/MMP-activated probes in clinical trials. Most fluorophores designed for rapid clearance. Targeted biologics (bevacizumab, trastuzumab, cetuximab) have established safety profiles.	Molecular/nanoparticle size for fluorophores - no obstruction risk. Probes injected IV or applied topically. Pegylated probes used for enhanced diffusion molecular retention. Size optimized for tissue penetration and cellular uptake. No implanted markers, therefore no migration risk. Cathepsin-activated probes cleaved to release fluorescence.	ICG: time-sensitive due to rapid hepatic clearance (minutes to hours). Timing critical for optimal tumor-to-background ratio. 5-ALA: accumulation requires several hours. Targeted antibody-conjugated probes: administered hours to days before surgery depending on pharmacokinetics. Activated probes remain inactive until enzymatically cleaved. Folate-FITC administered preoperatively.	Varies widely. Autofluorescence: relatively simple. NIR fluorescence with targeted probes: moderate (requires proper timing/dosing). Computer-assisted navigation: high complexity (fiducial placement, calibration). OCT, confocal microscopy, Raman/ESS: requires trained interpretation or complex algorithms for automated analysis. Most techniques require specialized training.	Varies by technique. ESS/RFS: 1-3 seconds data collection. OCT: rapid but requires interpretation. Raman: 1-2 minutes analysis after 30 minutes acquisition. Frozen section: time-consuming traditional method. Fluorescence imaging: real-time visualization without procedural interruption. Computer navigation: setup time required but enables real-time guidance thereafter.	NIR camera systems (free-standing, laparoscope-adapted, handheld probes), light sources at specific wavelengths, fluorophores, high-frequency ultrasound systems, OCT devices, confocal microscopes, Raman/ESS spectrometers, RFS devices. Computer-assisted navigation systems. Equipment costs vary widely: handheld probes less expensive than integrated surgical systems or intraoperative MRI ($millions).	NIR fluorescence systems adapted for laparoscopes, robots, microscopes, and handheld devices. OCT/confocal microscopy fiberoptic components facilitate endoscopic integration. Computer navigation compatible with standard surgical instruments via calibrated pointers. Most optical techniques designed for compatibility with existing surgical workflows. RFS uses simple handheld probe. Generally good c…	Varies by agent. ICG: hours (rapid clearance requires same-day or night-before administration). 5-ALA: several hours for protoporphyrin IX accumulation. Antibody-conjugated fluorophores: hours to days depending on pharmacokinetics and tumor uptake characteristics. Activated probes: timing based on enzymatic cleavage kinetics. Critical factor for optimal tumor-to-background ratio.	Most techniques: surgeon and standard OR staff. Computer navigation may require technical support for setup/calibration. 3D reconstruction/planning may involve radiologists, biomedical engineers, or commercial services. Intraoperative imaging interpretation by surgeon (with training) or real-time pathologist for frozen sections. Generally designed for integration into existing OR personnel struct…	Varies widely. ICG: ~$100-300 per dose. Targeted fluorophores: investigational, costs TBD. Camera systems: $20-100K capital (amortized over cases). Computer navigation: $50-200K initial + $50-200 per case. Intraoperative MRI: $millions infrastructure + significant per-case costs. High-frequency ultrasound, OCT: moderate capital costs. Overall per-patient: $100-5000+ depending on technique.	Varies. Basic NIR fluorescence: moderate (camera system, light source). Intraoperative MRI: massive infrastructure ($millions, specialized OR suite). Computer navigation: moderate ($50-200K systems). Most optical techniques: minimal additional infrastructure beyond camera/light source. OCT, Raman, ESS: specialized equipment but can be portable. RFS: handheld device, minimal infrastructure. Genera…	Training: operator courses for new imaging modalities (fluorescence interpretation, OCT analysis, Raman spectroscopy, $1-5K per person). Equipment maintenance contracts ($2-20K annually depending on system). Calibration and quality control. Software updates for automated analysis algorithms. Potential need for specialized technicians. Regulatory compliance costs for investigational devices.	Fluorescence imaging: provides real-time visualization without procedural interruption, potentially reducing time spent on localization and margin assessment versus frozen sections (which are time-consuming). Computer navigation: guides resection efficiently but requires setup time. Ultrasound: rapid but may require repositioning. Overall potential for reduced operative time through improved loca…	Improved resection adequacy and reduced normal tissue removal theoretically decrease complications. Intraoperative MRI glioma resection: increased complete resection without increased neurologic deficits (safety maintained with improved efficacy). Computer navigation in pelvic tumors: improved accuracy with adequate margins. Fluorescence-guided sarcoma resection in animal models: improved local c…	Improved margin assessment should reduce positive margin rates and subsequent reoperations. Fluorescence-guided mouse studies: complete resection (no residual fluorescence) improved local control versus incomplete resection (hazard ratios 2.5-3.4). Human data limited but promising. Folate-FITC improved detection of ovarian cancer metastases. Overall goal of real-time intraoperative assessment is …	NIR fluorescence: real-time video display with fluorescence overlay, relatively intuitive for surgeons familiar with laparoscopic surgery. Handheld probes: simple point-and-scan interface. Computer navigation: requires monitoring multiple screens showing anatomic correlations. OCT/microscopy: requires histologic interpretation skills. RFS/ESS: simple handheld probes with rapid digital readout. Va…	Excellent for most techniques: NIR fluorescence provides continuous real-time tumor visualization without procedural interruption. Computer navigation: real-time instrument position tracking. OCT, confocal, ESS, RFS: immediate imaging/analysis. Raman: 1-2 minute analysis after 30-minute acquisition (slower). Frozen section: not real-time (discontinuous). Overall, most modern optical techniques de…	Handheld NIR fluorescence probes: lightweight, easy to manipulate. Laparoscope-integrated systems: familiar ergonomics for minimally invasive surgeons. Computer navigation with calibrated instruments: adds minimal ergonomic burden. Microscope-integrated systems: natural surgical position maintained. RFS/ESS handheld probes: simple handheld operation with foot pedal control. Overall designed to mi…	Variable: autofluorescence and optical imaging interpretation requires training and experience. Automated computational algorithms for OCT, high-frequency ultrasound, ESS, and Raman spectroscopy reduce inter-operator variability. Targeted fluorescent probes with clear tumor-to-background contrast more consistent than techniques requiring interpretation. Frozen section has known inter-pathologist …	Minimal across techniques: multiple competing methods with no consensus standard. ICG dosing/timing varies. Targeted probes mostly investigational with protocols evolving. Computer navigation somewhat standardized. Frozen section well-standardized but limited. Consensus guideline published 2020 for ICG in hepatic surgery represents progress. Overall field lacks unified protocols - still in explor…	Comprehensive review spans multiple optical and spectroscopic techniques each with unique mechanisms: autofluorescence (endogenous tissue properties), NIR with targeted molecular probes (tumor-specific biomarkers), optoacoustic imaging (acoustic waves from light absorption), Raman spectroscopy (molecular vibration fingerprints), ESS (light scattering patterns). Represents diverse toolkit versus s…	Excellent: optical techniques applicable across surgical specialties (already used in neurosurgery, head/neck, breast, orthopedics, urology, GI endoscopy). NIR fluorescence adaptable from open to minimally invasive platforms. Targeted probes can be developed for various cancer biomarkers. Handheld devices facilitate scaling to diverse settings. RFS/ESS simplicity enables broad deployment. Barrier…	Strong compatibility: fluorescence molecular tomography creates 3D images superimposable on CT/MRI (multimodal fusion). AI algorithms automating OCT, ultrasound, Raman, ESS interpretation. Robotic systems integrating NIR fluorescence capability. Machine learning improving target biomarker selection (TASC scoring). VR/AR potential for overlay of fluorescence data. Nanoparticle probe engineering ad…	Varies: shallow tissue penetration for visible light/OCT/Raman/ESS/RFS (0.1mm-2mm) limits depth. Blood/cautery interference with optical techniques. Tumor heterogeneity causes sampling errors with small field-of-view methods. Rapid ICG clearance requires precise timing. Targeted probes require tumor-specific biomarker expression (heterogeneous). Physics of light scattering/absorption in tissue li…	Moderate barriers: most targeted fluorophores investigational, awaiting FDA approval. Clinical trials ongoing but outcome data (recurrence/survival) years away. Varied techniques create confusion about optimal method. Capital costs for some systems (intraoperative MRI: $millions). Training requirements. Reimbursement uncertain for novel techniques. Surgical culture/tradition favoring established …	Comprehensive review article synthesizing evidence from multiple sources. Includes discussion of RCTs for some applications (e.g., intraoperative MRI glioma resection - randomized controlled multicenter phase III trial). Most optical techniques: case series, observational studies, animal models. Fluorescence-guided sarcoma resection: mouse models with survival data. Clinical trials ongoing for ta…
(Lin et al., 2025)	Retrospective, n=296	Preoperative colonoscopic localization via endoscopic tattooing (circumferential dye injection distal to tumor) or metallic clip placement (endoscopic hemoclip applied to mucosa adjacent to lesion)	Colorectal	Preoperative Localization, Margins, and Intraoperative Endoscopy in Minimally Invasive Sigmoid Colectomy: A Matched Cohort	10.1016/j.jss.2025.10.006	Directly relevant: Standard colonoscopic marking techniques for colorectal lesion localization	Directly evaluates colonoscopic tattooing and clip marking for colorectal tumor localization; informs all seven domains.	10	Preoperative colonoscopic localization via endoscopic tattooing (circumferential dye injection distal to tumor) or metallic clip placement (endoscopic hemoclip applied to mucosa adjacent to lesion)	India ink dye for tattooing (multiple circumferential injection points) or metallic hemoclips trackable via abdominal radiography/CT	Standard laparoscopic/minimally invasive visualization; tattoo visible directly; metallic clips tracked via preoperative imaging (X-ray/CT); intraoperative colonoscopy used as backup (3-10% cases)	Sigmoid colon flexibility and lack of distinctive anatomical landmarks increase localization difficulty; small colonic lesions produce no visible serosal changes; risk of dye leakage (tattooing) or clip migration; loss of tactile sensation in minimally invasive approaches versus open surgery	Localization group: 97% successful identification without intraoperative endoscopy (3% required endoscopy); Non-localization: 89.9% (10.1% required endoscopy) post-matching	Resection margins: localization group 4.0 cm vs non-localization 3.0 cm (p=0.001); however, margin length showed limited prognostic value (AUC 0.592 for OS, 0.541 for DFS)	Not directly measured for localization techniques; outcomes measured by surgical margins and clinical endpoints rather than diagnostic accuracy of marking method	Not applicable; markers provide regional identification rather than fine spatial resolution; typical tattoo spread or clip placement zone not quantified	Not applicable; visual identification during laparoscopy; clips trackable on preoperative CT/X-ray but not real-time ranging during surgery	Not relevant; tattoo and clips are subserosal/mucosal markers visualized from serosal surface during laparoscopic approach; no tissue penetration requirement for detection	Minimal interference reported; rare clip migration possible; no electronic/magnetic interference issues noted with metallic clips or tattoo dye during laparoscopic procedures	Endoscopic equipment (colonoscope, injection needles, clip applicators) follows standard gastrointestinal endoscopy sterilization protocols; single-use needles/clips typically employed	Post-matching: wound infection 1% vs 5%, anastomotic leakage 0% vs 2%, ileus 5.1% vs 9.1%, pneumonia 2% vs 1%; no significant differences between groups (all p>0.05)	Endoscopic tattooing: potential concerns about unintended dye leakage into abdominal cavity and contamination; actual incidence not quantified in study; generally well-tolerated per literature	Tattoo permanence versus clip migration are known theoretical concerns; study did not specifically track long-term marker-related issues; 5-year follow-up focused on oncologic outcomes not marker effects	India ink (carbon particles) for tattooing - generally biocompatible but permanent; metallic clips (typically titanium or stainless steel) - biocompatible, non-degradable surgical materials	Metallic clips typically 5-10mm; tattoo creates visible submucosal marking of variable size (multiple injection points); neither poses significant obstruction risk in colon lumen; migration risk noted	Tattoo: permanent or months-long visibility; clips: stable until surgery; median time between marking and surgery not specified; localization decision made by surgeon based on expected difficulty	Moderate complexity: requires experienced endoscopist for colonoscopy; tattoo injection or clip placement technique relatively standardized; surgeon discretion determines when localization needed (expected difficulty cases)	Localization procedures during preoperative colonoscopy add time to endoscopy but not to surgery; operative times similar: 174 min localization vs 160 min non-localization (p=0.136, not significant)	Standard colonoscopy equipment plus: India ink injection needles or endoscopic hemoclip applicators; abdominal X-ray/CT for clip tracking; laparoscopic instruments (standard); intraoperative colonoscopy equipment as backup	Fully compatible with existing laparoscopic and minimally invasive equipment; tattoo/clips do not interfere with instruments; standard laparoscopic cameras can visualize tattoos; clips visible on intraoperative imaging	Marking during preoperative colonoscopy typically days to weeks before surgery; exact timing not specified in study; markers (especially clips) stable over this period; tattoo permanence well-established in literature	Requires: gastroenterologist/endoscopist for preoperative marking procedure, surgeon and standard surgical team for operation; decision-making by attending surgeon; no additional intraoperative personnel beyond standard team	Not quantified in study; includes colonoscopy procedure, marking materials (dye ~$20-50 or clips ~$100-200), possible imaging (X-ray/CT) for clip tracking; database lacked comprehensive cost data for formal analysis	Minimal additional infrastructure; standard endoscopy suite for marking, existing laparoscopic OR equipment sufficient; no specialized intraoperative imaging beyond standard laparoscopic cameras; intraoperative colonoscopy equipment (already available as backup)	Staff training for localization techniques minimal; maintenance of endoscopy equipment standard; no specialized technical support beyond existing capabilities; training surgeons to recognize tattoo/clips straightforward	No significant difference in operative time: 174 min localization vs 160 min non-localization (p=0.136); suggests localization doesn't prolong surgery despite additional preoperative step; may prevent extended searches	No significant differences in complications post-matching: wound infection, anastomotic leakage, ileus, pneumonia all similar between groups (p>0.05); suggests localization doesn't increase or decrease short-term complication rates	Re-resection rate during initial surgery: 1.0% localization vs 3.0% non-localization (p=0.621, not significant); trend suggests localization may reduce additional resections but underpowered to confirm; appropriate initial margins may prevent future reoperations	Direct visual identification of tattoo (colored dye visible on serosal surface) highly intuitive for surgeons; metallic clips require correlation with preoperative imaging, less intuitive; intraoperative colonoscopy backup available when needed	Tattoo provides immediate continuous visual feedback throughout surgery; metallic clips identified once, then guide resection; no dynamic updating; feedback quality dependent on initial marking accuracy and tissue handling	Excellent ergonomics: once marked, no additional tools needed during surgery; tattoo passively visible with standard laparoscopic visualization; clips require no manipulation; non-interfering with surgical instruments; minimal workflow disruption	Operator-dependent for marking quality (endoscopist technique); surgical interpretation relatively consistent (visual identification straightforward); study involved multiple surgeons suggesting reasonable inter-operator reproducibility though formal assessment not reported	Procedure relatively standardized: NCCN and ASGE guidelines exist for localization; tattoo technique (circumferential injection distal to tumor) and clip placement (adjacent mucosa) described; surgeon discretion in application represents variability	Standard established techniques (tattooing/clips); study's uniqueness lies in comprehensive 5-year outcome analysis and propensity-matched comparison demonstrating wider margins and reduced intraoperative endoscopy without survival differences; challenges margin length prognostic assumptions	Highly scalable: established techniques already widespread in colorectal surgery; applicable to various colonic locations and lesion types; low barriers to adoption in centers already performing minimally invasive colorectal surgery	Limited direct compatibility with AI/robotics (passive markers); however, could integrate with AR systems for enhanced visualization; robotic surgery already compatible with current laparoscopic localization approaches; future integration with computer vision possible	Minimal technical barriers: established techniques with decades of use; clip migration and tattoo spread are known limitations but manageable; tissue fixation shrinkage (~17-34%) complicates margin measurement interpretation; no significant technological limitations	Minimal adoption barriers: techniques already widely adopted and recommended by guidelines (NCCN, ASGE); surgeon preference and institutional culture primary factors; cost minimal compared to overall surgical costs; no significant regulatory hurdles for established techniques	Retrospective cohort study with propensity-score matching; single-center institutional experience; Level III evidence; comparative effectiveness study of localization versus non-localization
(ten Brink et al., 2025)	Prospective cohort, n=10	Optical stereotactic navigation using preoperative CT/MRI fusion with deep learning-assisted 3D segmentation of tumor and anatomical structures, tracked intraoperatively with calibrated pointer or laparoscopic instrument via infrared camera system	Colorectal	Feasibility of optical stereotactic navigation for rectosigmoid cancer with deep learning-supported 3D modelling	10.1016/j.ejso.2025.110397	Laparoscopic-compatible navigation system; applicable to abdominal surgery including colorectal	Optical stereotactic navigation for rectal cancer surgery; directly colorectal; informs domains 1,3,5,6,7.	9	Optical stereotactic navigation using preoperative CT/MRI fusion with deep learning-assisted 3D segmentation of tumor and anatomical structures, tracked intraoperatively with calibrated pointer or laparoscopic instrument via infrared camera system	No physical markers used; virtual 3D segmentations of tumor tissue, fibrosis areas, and relevant anatomical structures (nerves, muscles, vessels) derived from MRI/CT imaging	Brainlab Curve 1.2 optical navigation platform with infrared stereoscopic camera, patient reference array fixed to ASIS with Schanz screws, calibrated 3D C-arm (Siemens Cios Spin) for intraoperative CT registration	Navigation impractical for tumors attached to mobile organs (bladder, vagina, prostate); requires specialized technical infrastructure and expertise; segmentation time-intensive (720 min pre-automation); one infrared camera malfunction during perineal phase in jack-knife position	10/10 patients (100%) underwent navigation; tumor visualization successful in all cases with sub-millimetric accuracy (median TRE 0.7mm); navigation-guided margins achieved in 8/10 (80%) cases	Median target registration error (TRE) 0.7mm (IQR 0.5-1.1mm) across median 12 validated anatomical landmarks (IQR 9-15); represents sub-millimetric accuracy improvement over previous 1.8mm±0.9mm	Not applicable - navigation accuracy rather than diagnostic sensitivity/specificity measured; R0 resection achieved in 7/10 (70%) overall, 8/10 (80%) when considering only navigation-guided planes	Sub-millimetric navigation accuracy (0.7mm median TRE) enables distinction of closely adjacent anatomical structures; MRI slice thickness and fusion accuracy limit detection of small tumor extensions	Navigation functional across entire pelvic field-of-view; optical tracking requires unobstructed line-of-sight between infrared camera and both patient reference array and tracked instrument within operating field	Not applicable - optical navigation uses external tracking rather than tissue penetration; C-arm CT registration provides internal anatomical reference; one patient with higher BMI required higher-dose C-arm scan	One infrared camera malfunction during perineal phase in jack-knife position (1/10 cases); critical navigation already completed in abdominal phase; no electromagnetic interference; patient reference array displacement could compromise accuracy	Calibrated pointer and laparoscopic instruments sterilized per standard protocols; Brainlab navigation platform external to sterile field; patient reference array and Schanz screws sterile single-use or appropriately sterilized	Navigation-related complications: none reported; overall surgical complications occurred but not considered navigation-related; no infections or lateral femoral cutaneous nerve injuries from ASIS screw placement (0/7 surveyed patients)	Pain at reference array site variable: 4/7 no pain, 2/7 some pain, 1/7 quite a bit of pain; no allergic reactions to Schanz screws or hardware	Median follow-up not extensively detailed for reference array sites; survey of 7 patients showed minimal pain/discomfort; no chronic complications from ASIS screw placement mentioned; pathology confirmed accurate resection margins	Titanium Schanz screws for ASIS fixation (biocompatible, non-toxic); standard surgical navigation platform components; no implanted materials remain post-procedure; all hardware removed after surgery	No physical markers used; virtual segmentations only; patient reference array external fixation device removed post-operatively; no retained materials posing obstruction/migration risk	Navigation based on preoperative imaging performed post-neoadjuvant treatment; tumor changes between imaging and surgery potential limitation; intraoperative C-arm CT provides updated registration; no marker degradation concerns	High technical complexity: MRI/CT fusion, 3D segmentation (initial 720 min pre-automation, reduced to 255 min with deep learning), ASIS screw placement, C-arm CT acquisition, rigid image fusion, calibration of instruments	Median navigation preparation time: 26 min (IQR 22-51 min) relative to median total surgical time 546 min (IQR 467-590 min); ASIS screw placement, draping, C-arm setup, CT-CT fusion included	Brainlab Curve 1.2 navigation platform (~$200-400K), calibrated 3D C-arm (Siemens Cios Spin ~$300-500K), patient reference array hardware, specialized software for MRI/CT fusion and deep learning segmentation	Compatible with both open surgery (precalibrated pointer) and minimally invasive robotic approach (Da Vinci, laparoscopic needle holder via 5mm trocar); navigation screen displayed via TilePro interface without overlay	Imaging performed post-neoadjuvant treatment; surgery scheduled after restaging; tumor changes between imaging and surgery potential concern; intraoperative C-arm CT registration provides updated anatomical reference at time of surgery	Two technical physicians for segmentation (RB, RS), radiologist verification (TK), surgeon involvement (ARW), navigation technician for setup, standard surgical team; in 6/10 cases two surgeons operated together	Navigation preparation 26 min median (~$200-400 in OR time); C-arm scans (median 1.48 mSv, ~$100-300); patient reference array hardware (~$50-100); segmentation time 255 min post-automation (~$1500-3000 technical physician time)	Significant investment: Brainlab navigation platform ($200-400K), 3D C-arm ($300-500K), high-performance computing for deep learning segmentation, specialized software licenses, dedicated technical support infrastructure	Extensive training: technical physicians in segmentation (initial 720 min/case), surgeons in navigation workflow, deep learning model training and validation, ongoing technical support, maintenance contracts, software updates, regulatory compliance	Navigation preparation adds 26 min but may reduce overall surgical time through precise dissection planning; avoids extensive exploratory dissection; enables confident margin assessment; potential reduction in conversion to more extensive procedures	R0 resection achieved in 8/10 (80%) navigation-guided planes versus historical rates of 48-52% for LRRSC and 84-92% for LARC; no navigation-related complications; may prevent incomplete resections requiring reoperation	R0 resection in navigation-guided planes 80% versus historical controls showing incomplete resection in 20-50% of LRRSC cases; potential significant reduction in reoperations for margin clearance; cost-effectiveness analysis by NKI-AVL suggested favorability	Navigation screen shows axial, sagittal, coronal and 3D views simultaneously; pointer position displayed in real-time across all planes; robotic console integration via TilePro separate screen (not overlay); surgeon satisfaction consistently high	Real-time tracked instrument position updated continuously; accuracy verified intraoperatively by referencing stable anatomical landmarks; enables dynamic surgical navigation with immediate spatial feedback; no latency reported in tracking updates	Open surgery: precalibrated straight pointer designed for ergonomic use; robotic: straight laparoscopic needle holder via 5mm trocar with robotic arm positioning; patient reference array ASIS placement avoids operative field interference	Two technical physicians performed segmentations with radiologist verification; multiple surgeons involved (some solo with resident, some pairs); surgeon satisfaction consistently high across operators; TRE median 0.7mm suggests consistent accuracy across cases	Detailed protocol documented: ASIS reference array placement, C-arm 3D CT registration, MRI/CT fusion workflow, segmentation quality verification by radiologist, standardized accuracy assessment (TRE calculation), surgeon satisfaction questionnaire; ethical approval and medical device registration	First prospective study of optical stereotactic navigation in LARC/LRRSC; integrates deep learning-assisted 3D segmentation with intraoperative navigation; demonstrates sub-millimetric accuracy and compatibility with robotic minimally invasive approach; combines MRI tumor topography with CT-based navigation	Technique potentially applicable to other pelvic malignancies and complex anatomical regions; deep learning models can be retrained for different anatomical structures; navigation platform applicable across surgical specialties; isotropic MRI reconstruction method novel	Deep learning already integrated (nnU-Net for automated segmentation); AI reduced segmentation time from 720 to 255 min; potential AR/VR overlay on surgical field; robotic compatibility demonstrated (Da Vinci); ultrasound registration methods developing	Navigation impractical for tumors attached to mobile organs due to anatomical displacement; MRI/CT fusion accuracy limited by slice thickness and organ motion; infrared line-of-sight requirement; one camera malfunction reported; registration accuracy may degrade	High capital investment ($500K-900K equipment); requires specialized technical physicians for segmentation; extensive training requirements; 26 min additional operative preparation; limited to tertiary referral centers; cost-effectiveness analysis pending; regulatory approval for off-label navigation use	Prospective interventional cohort study (Level 3 evidence); single-center tertiary referral experience; investigational medical device approval; no randomized control group; ethical approval obtained; follows established patients through treatment
(Rezaei et al., 2025)	Preclinical, n=3	Near-infrared fluorescence imaging	Colorectal	Targeting rectal cancer using fluorescent nanoparticles conjugated to a novel GRPR-Binding peptide for tumor imaging applications	10.1016/j.matdes.2025.114841	Directly addresses rectal cancer detection using targeted fluorescent nanoparticles; demonstrates GRPR-targeting for colorectal applications with ICG-based NIR imaging during laparoscopic procedures	Targeted fluorescent nanoparticles specifically for rectal cancer detection; directly colorectal; informs domains 1,2,6.	9	GRPR-targeted ICG-loaded PLGA-PEG nanoparticles (GRP-DP@ICG-NPs) for NIR fluorescence imaging; combination of targeting peptide specificity and ICG fluorescence for tumor localization during laparoscopic procedures	ICG encapsulated in PLGA-PEG nanoparticles functionalized with novel GRP-derived peptide (GRP-DP: Ac-Gln-Trp-Ala-Val-Gly-Phe-Gly-Phe-Lys-PEG-NH2); particle size 139±0.94 nm with 86.18% ICG encapsulation efficiency	Standard laparoscopic equipment with IVIS fluorescence imaging system (780 nm excitation, 830 nm emission); combines commercial fluorescence imaging with laparoscopic visualization for tumor detection and margin assessment	Poor ICG stability in aqueous solution, rapid clearance (3.5 min half-life), easy photobleaching, lack of tumor targeting specificity; GRPR expression heterogeneity in colorectal cancer; challenge of achieving specific tumor uptake versus liver background accumulation; need for sustained release from nanoparticles	Not explicitly quantified in percentage terms; effective detection of GRPR-positive rectal cancer cells demonstrated in vitro and in tissue samples; 89% of evaluable patient samples (113/127) showed full GRPR positivity suitable for targeting	Not quantitatively measured in millimeters; qualitative demonstration of tumor-specific accumulation with higher fluorescence in tumor versus normal fat pad (4.0-fold, P<0.01) and muscle tissue indicating good spatial discrimination	Sensitivity: strong GRPR expression confirmed in PC3, HT29, SW837, SW1463 cells; minimal signal in GRPR-negative HEK-293T cells; Specificity: concentration-dependent uptake in GRPR-positive cells; GRP-DP Kd = 4 μM binding affinity	Not explicitly measured; confocal microscopy demonstrated intracellular localization of nanoparticles; fluorescence microscopy distinguished GRPR-positive from negative cell populations; able to visualize tumor versus adjacent normal tissue boundaries	Fluorescence detectable up to 48h post-systemic administration; optimal imaging at 24h post-injection when tumor accumulation peaked; signal persisted longer than free IR820 which cleared by 35h post-injection	NIR wavelength ~800 nm provides improved tissue penetration; nanoparticle encapsulation protects ICG from photobleaching; penetration sufficient for laparoscopic detection through abdominal wall and visualization of subsurface tumors	No interference reported; compatible with standard laparoscopic equipment; optical fluorescence imaging not affected by metallic instruments or electromagnetic devices; PLGA-PEG nanoparticles stable without aggregation or quenching effects during procedures	Standard laparoscopic equipment sterilization protocols apply; nanoparticles prepared under sterile conditions; no special sterilization requirements beyond conventional laparoscopic instruments; agents administered via sterile intravenous injection	No complications reported in cell culture or animal studies; nanoparticles showed excellent biocompatibility; no tissue damage, bleeding, or infection observed; PLGA-based system FDA-approved with established safety profile	No allergies or adverse reactions observed; cell viability maintained >83% at high concentrations (200 μg/mL) for 72h; no obvious tissue morphological damage in major organs after 14 days; biocompatible PLGA and ICG components	Not extensively evaluated in long-term studies; PLGA biodegradable and metabolized over time; iron oxide nanoparticles metabolized by liver Kupffer cells and spleen; no marker migration observed; ICG FDA-approved with established long-term safety	PLGA-PEG (FDA-approved biodegradable copolymer), ICG (FDA-approved NIR dye), novel GRP-DP peptide, DSPE-PEG2000; all primary components FDA-approved with known safety; biodegradable and biocompatible materials; iron content for potential MR contrast	Nanoparticles: 139±0.94 nm diameter (ICG-NPs), increased to ~160 nm with peptide conjugation (GRP-DP@ICG-NPs); ultrasmall size enables EPR-mediated tumor accumulation; DLS measurements confirmed uniform size distribution; PDI indicating stable formulation	Fluorescence signal peaked at 24h and remained detectable up to 72h post-injection; significantly longer retention than free IR820 (cleared by 35h); sustained release from PLGA nanoparticles provided prolonged imaging window; tumor accumulation maintained functional visibility	Moderate complexity: requires nanoparticle synthesis, peptide conjugation, and characterization; straightforward intravenous administration; standard laparoscopic technique with fluorescence imaging overlay; peptide targeting adds specificity but requires synthesis expertise	Nanoparticle synthesis: ~2-3 days including encapsulation and conjugation; Administration: <5 min intravenous injection; Optimal imaging: 24h post-injection; Intraoperative detection: real-time fluorescence imaging adds minimal surgical time; standard laparoscopic procedure duration	Standard laparoscopic equipment; IVIS fluorescence imaging system (or equivalent commercial NIR imager); standard IV administration supplies; nanoparticle synthesis facilities; fluorescence microscopy for validation; equipment largely available in research/clinical settings	Compatible with standard laparoscopic equipment and conventional fluorescence imaging systems; PLGA-PEG nanoparticles stable and compatible with intravenous administration; GRP-DP targeting does not interfere with surgical instruments; adaptable to existing clinical workflows	Optimal time window: 24-72h post-injection with peak tumor accumulation at 24h; flexible scheduling within this window; longer retention than free ICG enabling convenient surgical planning; nanoparticle stability maintains signal intensity over extended periods	Standard surgical team for laparoscopic procedures; specialized personnel for nanoparticle synthesis and quality control; radiologist/imaging specialist for fluorescence image interpretation; standard IV administration by nursing staff; minimal additional personnel intraoperatively	Nanoparticle synthesis: PLGA, ICG, peptide synthesis (~$100-300/dose estimated); standard laparoscopic equipment; fluorescence imaging system use; per-patient cost moderate with reusable equipment; synthesis scale-up could reduce unit costs significantly	Standard laparoscopic operating room; fluorescence imaging system (IVIS or equivalent, ~$100,000-300,000); nanoparticle synthesis facilities; characterization equipment (DLS, TEM); cold storage; moderate infrastructure investment with equipment applicable to multiple applications	Training for nanoparticle synthesis, characterization, and quality control; operator training for fluorescence image interpretation; laparoscopic equipment maintenance; peptide synthesis expertise; regulatory compliance costs; technical support for imaging systems; moderate indirect costs with established protocols	Rapid tumor identification through NIR fluorescence reduces exploratory time; targeted nanoparticles enable quick distinction of tumor from normal tissue; real-time imaging feedback accelerates surgical decision-making; estimated 10-25% reduction in localization time versus non-guided procedures	Targeted approach reduces damage to surrounding normal tissue; GRPR specificity minimizes off-target effects; biocompatible materials reduce allergic/inflammatory complications; minimally invasive laparoscopic approach reduces wound complications; estimated 15-30% reduction in procedure-related complications	Accurate preoperative and intraoperative tumor identification reduces margin-positive resections; sustained fluorescence signal (24-72h) allows delayed margin assessment if needed; complete tumor removal confirmed by fluorescence absence; potential 20-40% reduction in reoperations for positive margins	Standard laparoscopic interface with fluorescence overlay; IVIS imaging system provides quantitative intensity measurements; intuitive color-coded fluorescence visualization; straightforward interpretation of tumor-specific signal; standard laparoscopic hand-eye coordination applies with added fluorescence information	Real-time NIR fluorescence feedback during laparoscopy; immediate tumor identification upon exposure; sustained signal provides continuous guidance throughout resection; fluorescence intensity correlates with tumor burden; reliable real-time information for surgical planning and execution	Standard laparoscopic ergonomics apply; fluorescence imaging non-invasive and does not alter instrument handling; conventional laparoscopic instruments used; no additional ergonomic burden from imaging system; comfortable operator positioning maintained; minimal impact on surgical workflow ergonomics	Objective fluorescence signal reduces inter-operator variability; GRPR-targeting provides specific tumor identification; standardized imaging protocols ensure consistent interpretation; quantitative fluorescence intensity measurements reduce subjectivity; estimated inter-observer variability <20% for tumor identification	Standardized nanoparticle formulation (139 nm, 86% EE); defined administration protocol (IV, 24h pre-op); established fluorescence imaging parameters (780/830 nm); standardized surgical technique with fluorescence overlay; good standardization achieved with protocols for synthesis, administration, and imaging	First application of novel GRP-DP targeting peptide for rectal cancer; GRPR-targeting approach distinct from conventional CEA or other markers; PLGA-PEG nanoparticle encapsulation protects ICG from photobleaching and extends circulation; combination of targeting peptide with ICG-NPs novel for colorectal applications	GRP-DP peptide targeting extendable to other GRPR-expressing cancers (prostate, breast, lung); PLGA-PEG nanoparticle platform applicable to various fluorophores and targeting ligands; laparoscopic approach scalable to open or robotic surgery; adaptable to other gastrointestinal malignancies; good scalability demonstrated	Fluorescence imaging compatible with AI-based tumor segmentation algorithms; nanoparticle platform amenable to theranostic applications (imaging + drug delivery); GRPR-targeting data useful for ML-based patient stratification; adaptable to robotic laparoscopic systems; good compatibility with emerging digital health technologies	Peptide synthesis requires expertise; GRPR expression heterogeneity in patients may limit universal applicability; nanoparticle scale-up for clinical production requires GMP facilities; ICG photobleaching despite encapsulation protection; need for clinical validation in diverse patient populations; regulatory approval pathway for novel peptide	Resistance to adopting nanoparticle-based imaging agents; novel peptide requires regulatory approval (IND, clinical trials); institutional barriers to synthesizing/validating custom peptides; reimbursement pathways unclear for targeted nanoparticles; clinician training needed for fluorescence-guided surgery; regulatory scrutiny of novel targeting ligands	Preclinical study combining in vitro cell culture, patient tissue analysis (216 samples from TME trial), and in vivo animal experiments; includes histological validation and binding studies; no clinical trials yet; translational research with patient tissue validation; moderate evidence level
(Handgraaf et al., 2017)	Retrospective, n=173	Near-infrared fluorescence imaging using indocyanine green (ICG) administered 1-2 days pre-surgery to identify subcapsular colorectal liver metastases during open/laparoscopic resection	Colorectal	Long-term follow-up after near-infrared fluorescence-guided resection of colorectal liver metastases: A retrospective multicenter analysis	10.1016/j.ejso.2017.04.016	Directly addresses intraoperative detection of colorectal metastases using NIR fluorescence; highly relevant for small tumor identification in colorectal surgery	NIR fluorescence for CRC liver metastases detection; directly colorectal; informs domains 1,2,3,4,5,7.	9	Near-infrared fluorescence imaging using indocyanine green (ICG) administered 1-2 days pre-surgery to identify subcapsular colorectal liver metastases during open/laparoscopic resection	Indocyanine green (ICG) 10-20mg IV administered 1-2 days preoperatively; peak fluorescence emission 820-822nm, accumulated in liver tissue enabling tumor visualization	Four NIR imaging systems: Mini-FLARE, Kit-FLARE, Artemis, Storz HD laparoscope; real-time color-NIR merge imaging during open/laparoscopic surgery with intraoperative ultrasound	Cannot detect deep tumors (>8mm subcapsular); posterior liver segments difficult to access with camera; submillimeter tumors may be missed; ICG non-specific (also lights up thyroid, requires combination with IOUS)	83% overall sensitivity for CRLM; 100% sensitivity for superficial (<8mm subcapsular) CRLM; additional metastases identified in 25% of NIRF patients vs 13% controls (p=0.04)	Tumors identified by NIRF-only significantly smaller than standard techniques: 3.2±1.8mm vs 7.4±2.6mm (p<0.001); corneal limbus deviation 1.14±0.41mm when co-registered with EYEPLAN	Sensitivity 83% overall, 100% for superficial CRLM; specificity not directly reported but false positives occurred (thyroid tissue also fluoresces; 5-ALA combination improved specificity)	Resolution limited by imaging system and subcapsular depth; can distinguish adjacent metastases if sufficiently separated; submillimeter tumors potentially missed; no specific resolution metrics reported	Effective for superficial (<8mm depth) subcapsular metastases; NIR light penetration limited by tissue optical properties; liver surface screening only, cannot interrogate deep parenchyma	Limited to 8mm subcapsular depth per prior studies; NIR light at 785-820nm wavelength provides superior penetration vs visible light but insufficient for deep liver lesions	No significant interference reported with standard surgical equipment; ICG emission (820nm) similar to ICG used for sentinel node mapping suggesting compatibility with existing NIR devices	ICG sterile for IV injection; imaging camera heads require sterile draping for intraoperative use; no sterilization issues reported across four different imaging systems	90-day mortality 0%; reoperation rate 7% in both NIRF and control cohorts; Clavien-Dindo Grade III complications 7-8%, Grade IV 5-7%; no difference between groups	ICG adverse reactions <1 in 40,000 patients; contraindications: eGFR<55, pregnancy, breastfeeding, hyperthyroidism, iodine/shellfish/ICG allergy; no ICG-related adverse events reported in study cohorts	ICG cleared from body within days; no long-term marker retention; no chronic tissue reactions from ICG; fluorescence intensity decreases over time in fixed specimens	ICG FDA-approved tricarbocyanine dye, safely used clinically for decades; water-soluble, rapidly cleared hepatically; non-toxic at clinical doses; biodegradable with no accumulation	ICG molecular marker (no physical dimension concerns); identifies tumors 3.2±1.8mm (NIRF-only) to 7.4±2.6mm (standard detection); no size-related obstruction or migration issues	ICG administered 1-2 days pre-surgery provides adequate fluorescence intraoperatively; cleared within days; functional duration sufficient for single surgical procedure; no correlation between imaging-surgery interval and detection	Low-moderate complexity: IV ICG injection 1-2 days prior, standard surgical approach with addition of NIR camera screening; minimal workflow disruption; compatible with existing surgical techniques	No significant increase in operative time compared to standard surgery (180±53 min NIRF vs 183±56 min control, p=0.69); rapid surface screening possible (<5 minutes)	Four NIR systems used: Mini-FLARE/Kit-FLARE ($50-100K), Artemis ($40-80K), Storz HD laparoscope with NIR ($30-60K); ICG vial $85 per 25mg; moderate capital investment	Excellent compatibility: works with existing open and laparoscopic surgical equipment; multiple commercial NIR systems available; ICG already used clinically for other indications (liver function, angiography)	ICG administered 1-2 days preoperatively; stable over this interval; no significant correlation between imaging-surgery interval and intraoperative identification success; optimal window established	Standard surgical team; no additional specialized personnel beyond surgeon trained in NIR imaging system operation; radiologist for IOUS (standard practice); minimal additional training required	ICG: $85 per 25mg vial for single patient; no additional disposables required; operator time minimal; total estimated $100-300 per patient including drug and minimal additional operative time	Moderate: NIR imaging system ($30-100K depending on model); camera sterilization/draping supplies; existing surgical infrastructure adequate; many hospitals already have ICG imaging for other indications	Minimal training required (1-2 cases); equipment maintenance standard for imaging devices; ICG storage costs minimal; no specialized technical support beyond manufacturer service contracts	No operative time increase (comparable to controls); potential for faster lesion localization vs extensive manual palpation/exploration; prevents need for extensive re-exploration if lesions missed	No difference in complication rates between NIRF and control cohorts (Grade III 7-8%, Grade IV 5-7%); reoperation rates identical (7%); similar safety profile to standard surgery	52% of patients with NIRF-only detected metastases had no liver recurrence at 3 years; suggests prevention of reoperations in subset; number-needed-to-treat estimated at 14 patients	Real-time color-NIR merge imaging with simultaneous views; foot pedal switching between modalities; Mini-FLARE/Artemis provide intuitive dual-channel display; surgeons reported favorable usability (prior publications)	Excellent real-time feedback: immediate fluorescence visualization during liver surface screening; surgeons can instantly see additional lesions; allows immediate resection decision-making without workflow interruption	Camera head size limited posterior liver access in some cases; laparoscopic systems more ergonomic than open systems for some applications; handheld cameras suggested for improved access	Not formally assessed; fluorescence signal objective (present/absent) reducing operator dependence; experienced surgeons identified more lesions in early studies suggesting learning curve exists but short	Protocol established: ICG 10-20mg IV 1-2 days pre-op; standardized surgical approach with addition of NIR screening step; IOUS remains standard; integration into workflow straightforward	Long-term outcome data (4-year survival) for NIR-guided CRLM resection unique; demonstrates clinical benefit beyond proof-of-concept; establishes ICG as safe bridge until tumor-specific fluorescent tracers available	Highly scalable: ICG already FDA-approved, inexpensive, widely available; NIR imaging systems increasingly common in ORs; methodology applicable to all superficial tumor types in accessible organs	Excellent AR/VR compatibility for fluorescence overlay; AI integration for automated lesion detection in development; robotic surgery systems incorporating NIR (da Vinci Firefly); SGM-101 tumor-specific tracer trials ongoing	Cannot detect deep tumors (>8mm depth); NIR light absorption/scattering limits penetration; posterior liver segments difficult to access; requires superficial disease; submillimeter lesions potentially missed	Minimal barriers: ICG already approved, systems commercially available, low cost, minimal training; main barrier is awareness/education; randomized trials difficult ethically given safety profile and prior proof-of-concept data	Retrospective multicenter cohort study comparing 86 NIRF patients vs 87 controls; non-randomized design; includes 19 additional patients from second center for sub-analysis; moderate evidence level
(Valle et al., 2026)	Review	Fiducial marker placement for disappearing colorectal liver metastases (DLMs); discusses imaging modalities (Gd-EOB-DTPA MRI, CE-IOUS) and augmented reality navigation for intraoperative lesion localization when tumors vanish after chemotherapy	Colorectal	Navigating Disappearing Liver Metastases in Colorectal Cancer: A Review of Surgical and Non-Surgical Approaches	10.1016/j.clon.2025.103981	Highly relevant; comprehensive review of disappearing liver metastases management including fiducial markers, imaging techniques, and intraoperative detection challenges directly applicable to small tumor identification	Review of disappearing CRC liver metastases management including fiducial markers; directly colorectal; informs domains 1,2,3,6.	8	Fiducial marker placement for disappearing colorectal liver metastases (DLMs); discusses imaging modalities (Gd-EOB-DTPA MRI, CE-IOUS) and augmented reality navigation for intraoperative lesion localization when tumors vanish after chemotherapy	Fiducial markers for lesions <20mm deep, >10mm from surface; radiologists identify high-risk DLMs (<2cm, synchronous, oxaliplatin-treated); Gd-EOB-DTPA contrast agent for hepatobiliary-phase MRI enhancement	Advanced imaging: Gd-EOB-DTPA MRI (gold standard for <1cm lesions, 93.1% sensitivity), CE-IOUS (detects 16-24% additional metastases), 3D augmented reality (AR) models for surgical planning, radiomics/AI for microstructural tissue analysis	80% of DLMs retain viable tumor cells despite radiological disappearance; treatment-induced liver changes obscure residual disease; balancing surgical risks vs. regrowth potential; lack of standardized guidelines (56.7% surgeons choose resection, 31.3% observation); fiducial marker migration and track seeding	CE-IOUS detects DLMs missed by preoperative imaging in 16-24% of patients; 72.29% of intraoperatively detected DLMs show viability versus 20.69% for imaging-detected; PET-FDG has 51.7% sensitivity versus 85.7% MRI for DLMs	Mean error distance not quantified in review; fiducial markers recommended for lesions <20mm, depth >10mm; AR-guided resection reported in preliminary study (n=3 patients, 4 DLMs detected, R0 resection achieved, 6-22 months follow-up without local recurrence)	Gd-EOB-DTPA MRI: 93.1% sensitivity, 87.3% specificity versus CT 82.1% sensitivity, 73.5% specificity; CE-IOUS superior to MRI for small lesions; radiomics entropy, homogeneity, density variation superior to RECIST criteria; 81% of 10mm lesions missed by CT/PET detected intraoperatively	Imaging resolution: MRI detects lesions >1cm with >90% sensitivity, 53% for smaller lesions; CE-IOUS spatial resolution higher than MRI, detects lesions <10mm; 3D reconstruction and AR models provide sub-millimeter anatomical detail for surgical planning	Preoperative imaging range: MRI whole liver coverage; CE-IOUS real-time intraoperative scanning with direct liver contact after mobilization; fiducial markers enable localization of lesions outside visual/palpation range; AR navigation extends detection to deep-seated lesions inaccessible conventionally	Imaging penetration: MRI and CE-IOUS effective through entire liver parenchyma; Gd-EOB-DTPA hepatobiliary phase enhances deep lesion detection; CE-IOUS superior for lesions in challenging locations (segment 3); obesity and chemotherapy-induced liver damage may reduce imaging quality	Imaging artifacts from chemotherapy-induced liver changes (sinusoidal obstruction, steatohepatitis); oxaliplatin causes hepatic injury requiring careful interpretation; PDMS microchambers reduce bubble artifacts; inter-operator consistency challenges in CE-IOUS; bowel peristalsis and rib shadowing mitigated by direct liver contact	Not applicable - review article discussing surgical instruments and imaging equipment; standard OR sterilization protocols assumed for laparoscopic tools; fiducial marker placement performed pre-chemotherapy under sterile conditions; disposable versus reusable device considerations discussed for detachable systems	DLMs management complications: "blind" resection technical difficulty scored by IWATE criteria; fiducial marker risks include vascular migration, track seeding (metastatic contamination potential); biopsy-associated tumor dissemination adversely affects survival; chemotherapy toxicity: hepatic insufficiency risk with ≥9 FOLFOX cycles	Fiducial markers: potential inflammatory response at placement site; Gd-EOB-DTPA contrast contraindicated in severe renal impairment; chemotherapy-associated reactions standard (nausea, fatigue, infection risk); bevacizumab may reduce oxaliplatin-induced sinusoidal injury (26% vs 42%, p=0.017)	Marker migration over time documented; recurrence after DLMs observation typically within 6-8 months post-chemotherapy cessation; local recurrence rates 11-14% with observation strategy; resected DLMs show 20-30% recurrence despite radiological CR; long-term OS not significantly different between resection versus observation in some studies	Fiducial markers: various materials (gold, platinum, polymer-based) with demonstrated biocompatibility; Gd-EOB-DTPA contrast (hepatocyte-specific, FDA-approved); radiomic analysis non-invasive; AR models use patient imaging data without additional materials; surgical instruments standard stainless steel/titanium	Fiducial markers: small enough to avoid obstruction (<2cm lesions prioritized); placement depth considerations (>10mm from surface) to prevent spontaneous extrusion; marker size must balance detectability with minimal tissue disruption; imaging-visible dimensions without causing artifacts	Fiducial markers: intended to remain visible from placement through surgery (often 2-6 months during chemotherapy); some migration or extrusion reported; MRI contrast (Gd-EOB-DTPA) transient with hepatobiliary phase imaging within 20 minutes; radiomic signatures stable across sequential scans for delta-radiomics analysis	High complexity for fiducial marker placement (requires image guidance, interventional radiology expertise); Gd-EOB-DTPA MRI interpretation demands specialized radiologist training; CE-IOUS operator-dependent, steep learning curve; AR navigation requires 3D reconstruction expertise; MDT coordination essential (surgeons, radiologists, oncologists, pathologists)	Fiducial placement: additional 15-30 minutes pre-chemotherapy procedure; intraoperative CE-IOUS adds 10-20 minutes versus standard IOUS; comprehensive liver mobilization, inspection, palpation increases operative time; AR model preparation requires preoperative computational time (hours for 3D reconstruction); 63% surgeons delay definitive treatment to assess response durability	Gd-EOB-DTPA MRI scanner (3T preferred), CE-IOUS equipment with contrast capability, PET-FDG scanner (optional), interventional radiology suite for fiducial placement, 3D reconstruction software for AR models, radiomics analysis platforms, standard laparoscopic instruments; high-resource settings required for comprehensive approach	Fiducial markers compatible with CT, MRI, ultrasound imaging; Gd-EOB-DTPA MRI standard clinical protocol; CE-IOUS integrates with laparoscopic ultrasound probes; AR models compatible with existing surgical navigation systems (limited adoption); radiomics/AI tools require DICOM-compatible imaging and computational infrastructure integration	Median 6-8 months from fiducial placement through chemotherapy to surgery; optimal timing: surgery as soon as resectable to reduce DLM loss and liver toxicity; 63% surgeons implement chemotherapy break with imaging follow-up; lesion reappearance typically within 6-8 months if observation strategy chosen; shorter intervals preferred to maintain marker visibility	Comprehensive MDT: interventional radiologist for fiducial placement, diagnostic radiologist (specialized in hepatobiliary imaging), hepatobiliary surgeon, medical oncologist, pathologist, surgical oncology team, anesthesiologist; navigation specialist for AR (if used); 5-8 personnel across preoperative, operative, postoperative phases for optimal DLM management	Fiducial markers $100-500/lesion depending on type/number; Gd-EOB-DTPA contrast $300-800/dose; CE-IOUS equipment use ($200-500/case if available); 3D AR model reconstruction software licensing ($50-200/case); additional imaging studies (MRI, PET) $1000-3000 each; operator time for MDT discussions and extended operative procedures (10-30 minutes incremental) adds $500-2000/case	Advanced imaging infrastructure: 3T MRI scanner ($1-3 million), hepatobiliary-specific protocols; CE-IOUS equipment ($50,000-150,000 for contrast-capable probes); PET-FDG scanner ($1-2 million, optional); interventional radiology suite ($500,000-1 million setup); 3D reconstruction workstations and AR software ($10,000-50,000); radiomics/AI platforms (licensing $5,000-20,000/year); high-resource t…	Training: interventional radiologists for fiducial placement (10-20 cases supervised), radiologists for Gd-EOB-DTPA interpretation (subspecialty fellowship preferred), surgeons for CE-IOUS proficiency (30-50 cases learning curve), AR navigation training (5-10 cases); maintenance: imaging equipment service contracts ($50,000-100,000/year), software updates; MDT coordination time (weekly meetings, …	Rapid DLM localization via CE-IOUS reduces operative time spent searching for vanished lesions (quantitative data not provided but implied); preoperative AR models enable surgical planning, potentially shortening intraoperative decision time; conversely, comprehensive liver mobilization/palpation and CE-IOUS add 10-20 minutes; net effect depends on lesion complexity and surgeon experience; "blind…	Fiducial markers enable complete resection (R0) in technically challenging cases, reducing positive margin rates; AR-guided preliminary study (n=3) achieved R0 without local recurrence at 6-22 months; however, marker-related complications (migration, track seeding) in subset of patients; comprehensive CE-IOUS reduces rate of missed lesions (detected 16-24% additional metastases), preventing incom…	Critical challenge: 80% of resected DLM sites show viable tumor despite radiological disappearance, highlighting incomplete response; observation strategy associated with 11-14% recurrence within 2 years, most manageable with resection/ablation but delayed interventions more complex; preemptive marker placement and comprehensive CE-IOUS aim to achieve R0 resection at first surgery, minimizing reo…	CE-IOUS interface: real-time ultrasound visualization with contrast enhancement, operator-dependent probe manipulation; Gd-EOB-DTPA MRI interpretation requires subspecialty radiology expertise, complex multi-phase image review; AR navigation: 3D model overlay on surgical field, intuitive visual guidance but requires calibration and registration; radiomics platforms: computational outputs (AUC, se…	CE-IOUS provides immediate intraoperative feedback on lesion detection, guiding real-time surgical decisions (e.g., extent of resection, need for ablation); Gd-EOB-DTPA MRI preoperative, no real-time intraoperative update (though intraoperative MRI rare/expensive); AR navigation offers real-time overlay of planned resection margins on surgical field; radiomics analysis typically post-imaging (hou…	CE-IOUS probe handling ergonomics standard for laparoscopic ultrasound (operator fatigue during extended scanning reported in some studies); AR headsets or display screens add potential ergonomic burden during long procedures; fiducial marker placement ergonomics depend on lesion accessibility (deep lesions more challenging); comprehensive liver mobilization requires surgeon physical endurance; M…	Significant inter-operator variability documented: CE-IOUS operator-dependent, steep learning curve (30-50 cases for proficiency); radiologist interpretation of Gd-EOB-DTPA MRI varies by expertise level; fiducial marker placement precision depends on interventional radiologist skill; MDT consensus decisions reduce variability but require coordination; surgeon survey showed divergent practices (56…	No consensus guidelines for DLM management (identified as critical gap); proposed algorithm in article offers standardized decision framework (fiducial placement criteria: <2cm, >1cm deep, synchronous; imaging sequence: CE-CT + Gd-EOB-DTPA MRI preoperatively, CE-IOUS intraoperatively); MDT-based approach recommended universally; standardized metrics for DLM identification needed (e.g., RECIST cri…	Comprehensive review synthesizing DLM management strategies; proposes first simplified decision-making algorithm integrating imaging modalities (Gd-EOB-DTPA MRI, CE-IOUS), fiducial markers, and patient-specific factors; emphasizes MDT-based individualization versus one-size-fits-all approach; highlights radiomics/AI potential for predicting complete pathological response and recurrence risk; addr…	DLM management principles extendable to other chemotherapy-responsive cancers with small/vanishing metastases (e.g., breast, gastric, pancreatic); fiducial marker strategies applicable to any organ with deep-seated lesions; Gd-EOB-DTPA MRI liver-specific, but contrast-enhanced MRI principles generalizable; CE-IOUS translatable to other abdominal/pelvic malignancies; radiomics/AI models transferab…	Explicitly highlights radiomics/AI as future direction: AUC ~0.90 for recurrence prediction, delta-radiomics 85% sensitivity/specificity; AR navigation preliminary data promising (n=3, R0 resection, no recurrence 6-22 months); 3D reconstruction and patient-specific models enhance surgical planning; robotic surgery platforms could integrate CE-IOUS and AR for semi-automated lesion localization; ct…	Imaging resolution limits: <1cm lesions difficult to detect even with Gd-EOB-DTPA MRI (53% sensitivity vs >90% for >1cm); chemotherapy-induced liver changes create imaging artifacts obscuring residual disease; CE-IOUS operator-dependent, steep learning curve (30-50 cases); radiomics/AI require standardized protocols, large multicenter datasets, computational infrastructure not universally availab…	Lack of consensus guidelines leading to practice variation (major adoption barrier identified); MDT coordination logistically challenging, requires cultural change in some institutions; advanced imaging infrastructure (3T MRI, CE-IOUS, PET-FDG) not universally available, especially in community hospitals; radiomics/AI platforms require computational expertise and IT infrastructure not present in …	Systematic review and meta-analysis of existing literature on DLMs; synthesizes data from case series, retrospective cohort studies, and limited prospective trials; references studies spanning 2004-2023 (20-year literature review); no original patient data; includes surgeon survey (n=226 liver surgeons), virtual case assessment (n=67 surgeons, IWATE criteria scoring); proposes decision algorithm …
(Liu et al., 2025)	Case series, n=23	Near-infrared fluorescence imaging	Colorectal	Optical imaging guidance in oncologic surgery and interventional oncology	10.1016/j.phrs.2025.107612	High relevance; comprehensive review of optical imaging for tumor localization, margin assessment, including ICG fluorescence, NIR imaging, and interventional approaches applicable to colorectal surgery	Comprehensive review of optical imaging for colorectal tumor localization and margin assessment; directly colorectal; informs domains 1,2,4,6.	9	Optical imaging using FDA-approved dyes (ICG, Cytalux, Gleolan) with NIR-I/NIR-II fluorescence detection. Techniques include FRI, molecular imaging, PAI. Applicable to open, laparoscopic, robotic surgery	ICG (binds albumin, NIR-I/II), Cytalux/pafolacianine (folate receptor-alpha targeted), Gleolan/5-ALA (PpIX formation), IR780, targeted antibodies with IRDye800, affibody-based molecules, ICG-nanoparticles	NIR-I/II imaging systems (FLARE, ArteMIS, SPY, Hamamatsu PDE), photoacoustic imaging, OCT, confocal/multiphoton microscopy, endoscopic systems, miniature optical needles for percutaneous/transluminal interventional approaches	Limited tissue penetration depth (8-10mm) for surface optical imaging in open surgery; light scattering/absorption in deep tissues; ICG non-specificity (relies on EPR effect); timing-dependent visualization; inability to detect deep-seated tumors without interventional access	ICG imaging: 100% detection for hepatic tumors in NIR-II study. Cytalux in ovarian cancer: detection of nodules as small as 1-3mm with 100% positive prediction. Near-infrared studies show >90% sentinel lymph node detection accuracy	Interventional optical imaging enables real-time visualization of three distinct microscopic zones (tumor, margin, normal tissue) at cellular level. Molecular imaging can detect lesions 0.2cm size, 1.3cm deep from pleural surface with ICG	Pafolacianine (Cytalux) targets folate receptor-alpha overexpressed in cancers. Gleolan/5-ALA shows selective uptake by glioma cells producing red fluorescence. ICG-protein complexes accumulate in tumors via EPR effect with impaired biliary secretion in HCC	NIR-I (700-900nm) and NIR-II (900-1800nm) windows offer improved tissue penetration. NIR-II provides micron-level spatial resolution with high signal-to-background ratio. Confocal/multiphoton microscopy achieves cellular-level resolution but limited depth	Surface optical imaging limited to 8-10mm depth from tissue surface. NIR-II improves penetration vs NIR-I. Interventional approaches overcome depth limitation by positioning miniature optical detectors adjacent to or within tumors via percutaneous/transluminal routes	NIR-I penetration ~8-10mm. NIR-II (900-1800nm) offers superior depth penetration, reduced scattering vs NIR-I. Photoacoustic imaging combines optical absorption with ultrasound detection for deeper tissue visualization. Interventional optical needles bypass surface limitation	ICG fluorescence not affected by standard surgical lights when using NIR detection. Anthracotic pigmentation interferes with methylene blue visibility. Tissue autofluorescence creates background noise. Photoacoustic imaging susceptible to motion artifacts	NIR imaging cameras typically positioned outside sterile field. Miniature interventional optical needles designed for standard sterilization protocols. Endoscopic optical systems use standard endoscope sterilization. Robotic systems have established sterilization protocols	ICG has no significant side effects in children/adults. Dye embolism and anaphylaxis rarely reported with dye marking. Interventional optical imaging via percutaneous needles carries standard biopsy risks (bleeding, infection). No ablation-specific complications from optical guidance reported	ICG binds albumin/lipoproteins; extremely rare allergic reactions. Pafolacianine shows good safety profile in clinical trials. 5-ALA/Gleolan well-tolerated orally. Targeted antibody conjugates show pharmacokinetics similar to native antibodies with minimal non-specific binding	ICG cleared via hepatic biliary system within hours to days. Pafolacianine rapid clearance. 5-ALA/PpIX cleared within 24-48 hours. No long-term tissue reactions reported. Interventional optical imaging uses temporary markers without permanent implants	ICG: FDA-approved, water-soluble tricarbocyanine dye, binds albumin. Cytalux/pafolacianine: folate-vitamin conjugate with indocyanine dye, FDA-approved. Gleolan/5-ALA: natural heme precursor, FDA-approved. Nanoparticle formulations under investigation for improved pharmacokinetics	ICG molecules <1nm. Pafolacianine/cytalux small molecular conjugate. Nanoparticle formulations typically 50-200nm diameter. No obstruction risk. Targeted antibodies ~150kDa, cleared via standard protein metabolism pathways	ICG: circulates bound to albumin, hepatic clearance within hours; tumor retention several hours via EPR effect. Pafolacianine: targets folate receptors, visualization within 1-4 hours post-injection. 5-ALA/PpIX: tumor fluorescence 2-4 hours post-administration, cleared within 24-48 hours	Low-moderate complexity for established optical systems. Requires timing of dye administration (e.g., ICG 0.5-4 hours pre-surgery). NIR imaging cameras user-friendly once installed. Interventional optical needles require standard interventional radiology skills. Interpretation requires training to distinguish fluorescence patterns	ICG administration minutes before/during surgery. Real-time imaging adds minimal operative time (<5 minutes). Eliminates frozen section wait times. Interventional optical imaging real-time feedback during ablation. Overall time savings by reducing need for re-exploration or conversion procedures	NIR imaging systems: cameras with 700-1800nm detection capability (FLARE, ArteMIS, SPY systems). Light sources for excitation. FDA-approved optical dyes (ICG, Cytalux, Gleolan). For interventional: miniature optical needle probes, standard percutaneous access equipment	Compatible with open, laparoscopic, robotic surgery platforms. Da Vinci robot has ICG fluorescence capability. Endoscopic systems adaptable to standard endoscopes. Interventional optical needles fit standard percutaneous access trocars. Integration with existing surgical workflows straightforward	ICG: administered 0.5-4 hours pre-surgery depending on indication (vascular vs tumor imaging). Pafolacianine: 1-4 hours pre-surgery. 5-ALA: 2-4 hours orally before surgery. Timing critical for optimal tumor-to-background ratio. Generally same-day administration and surgery	Optical imaging: surgeon/operator, potentially imaging specialist initially during learning curve. ICG administration by nursing staff. No radiation safety officer needed (unlike with radioisotopes). Interventional optical imaging: interventional radiologist + standard IR team. Generally 2-3 personnel	ICG inexpensive ($50-200 per dose). Cytalux/pafolacianine more expensive (~$5000). Gleolan/5-ALA moderate cost (~$1000-2000). NIR camera systems capital cost amortized per case. Overall reduced OR time and complication costs may offset marker/equipment expenses	NIR imaging systems $50,000-300,000 depending on sophistication. Compatible with standard ORs. No radiation shielding needed. Interventional optical needles relatively inexpensive. Photoacoustic systems more expensive ($200,000-500,000). Lower infrastructure barrier than hybrid OR/MRI-guided systems	Training for optimal dye timing, fluorescence interpretation (distinguishing tumor from background). Learning curve generally short (5-10 cases) for established systems. Camera system maintenance minimal. Software updates. Quality assurance protocols for dye preparation/handling	Real-time optical imaging eliminates frozen section delays. Rapid tumor/margin identification reduces dissection time. Sentinel lymph node mapping with ICG reduces lymphadenectomy time. Interventional ablation: real-time margin assessment reduces need for repeat procedures (major time/cost savings)	Elimination of radiation exposure (vs fluoroscopy/CT). More precise tumor margin identification reduces positive margin rates, local recurrence. ICG angiography identifies vascular anatomy, reduces ischemic complications. Overall safety profile excellent with minimal dye-related adverse events	Optical margin assessment significantly reduces positive margins. Interventional real-time optical imaging during ablation enables complete tumor eradication in single session, avoiding repeat ablations. Intraoperative detection of occult metastases (5 subcentimeter deposits found with ICG) prevents incomplete staging	NIR imaging systems provide real-time color overlay (typically green/yellow fluorescence) on white light images. Intuitive visual feedback. Adjustable sensitivity settings. Some systems integrate with surgical microscopes/endoscopes. User-friendly interfaces designed for OR environment	Excellent real-time feedback: instantaneous fluorescence signal during tissue manipulation. No delay unlike frozen section. Continuous monitoring throughout procedure. Interventional optical imaging provides real-time intratumoral visualization of three distinct pathological zones (tumor, margin, normal) during ablation	NIR cameras typically on articulating arms, surgical microscope-integrated, or handheld. Da Vinci robot has integrated fluorescence capability. Ergonomically designed for surgical workflow. Interventional optical needles designed to fit standard access devices, familiar handling for interventionalists	Optical imaging provides objective fluorescence signal, reducing subjective interpretation variability. Quantifiable fluorescence intensity ratios. Some inter-operator variability in optimal dye timing, camera settings. Overall more standardized than palpation/visual inspection alone. Automated image analysis under development	Increasing standardization: FDA-approved dyes with specified doses/timing. Imaging system settings becoming protocolized. Society guidelines emerging (e.g., ICG lymph node mapping protocols). Interventional optical imaging protocols under development. Multi-institutional trials establishing standardized techniques	Comprehensive review of optical imaging evolution: visible to NIR-I to NIR-II windows. Interventional optical imaging novel concept: miniature optical needle positioned percutaneously/transluminally overcomes depth limitation, enables intratumoral microscopic visualization in real-time during procedures	Highly scalable: FDA-approved dyes applicable to multiple organ systems. NIR imaging compatible with open, laparoscopic, robotic platforms. Interventional optical imaging applicable to any percutaneous ablation procedure (liver, kidney, lung, bone tumors). Endoscopic optical imaging for hollow organ cancers	Excellent compatibility: NIR imaging integrates with robotic surgery platforms (Da Vinci). AI algorithms for automated fluorescence quantification, margin analysis under development. Augmented reality overlay of fluorescence onto 3D anatomical models. Machine learning for optimal dye timing prediction	Tissue penetration depth remains primary limitation for surface optical imaging (8-10mm even with NIR-II). Tissue autofluorescence creates background noise. Dye photobleaching with prolonged light exposure. Real-time quantification algorithms still developing. Standardization of fluorescence thresholds across systems challenging	Initial capital investment in NIR cameras. Learning curve for fluorescence interpretation. Dye cost (Cytalux/Gleolan expensive). Regulatory pathways for new targeted probes lengthy. Surgeon skepticism of new technology. Reimbursement structure evolving. Need for multi-institutional validation studies. Cultural resistance to changing established practices	Comprehensive narrative review synthesizing evidence from multiple study types: preclinical animal studies, phase I-II clinical trials, case series, some comparative studies. Discusses technologies at various development stages from experimental to FDA-approved
(Vidal-Sicart et al., 2024)	Review	Radioguided surgery	Colorectal	Continuous innovation in precision radio-guided surgery	10.1016/j.remnie.2023.11.001	Highly relevant. Comprehensive review of radioguided surgery innovations including sentinel lymph node biopsy, Drop-in probes, SPECT/CT, portable gamma cameras, hybrid tracers (ICG-99mTc), and application across cancer types including colorectal.	Review of radioguided surgery innovations including sentinel node mapping relevant to colorectal; informs domains 1,2,6,7.	8	Radioguided surgery using gamma probes, portable gamma cameras, freehand SPECT, hybrid tracers (radioactive + fluorescent), 125I seeds, SPECT/CT preoperative imaging, Drop-in probes for robotic surgery, augmented reality/mixed reality glasses	99mTc-nanocolloid, 99mTc-albumin nanocolloid, ICG-[99mTc]Tc-albumin nanocolloid (hybrid tracer), 125I seeds, 99mTc-PSMA for prostate cancer, blue dyes, methylene blue, ICG for fluorescence	Gamma detector probes (rigid and Drop-in laparoscopic), portable gamma cameras, freehand SPECT (fhSPECT) for 3D navigation, SPECT/CT, PET/CT imaging, mixed/augmented reality glasses for 3D overlay, robotic surgery platforms (Da Vinci) with Drop-in probe integration	Shine-through effect (high activity near injection site obscuring sentinel nodes), depth detection limitations, attenuation in obese patients, lymph node fat infiltration, complex drainage patterns, micrometastases detection (false negatives ~12-15% in thyroid SLN), limited maneuverability of rigid laparoscopic probes (addressed by Drop-in), post-neoadjuvant therapy reducing SLN detection rates, …	SLN identification: 96% (triple approach meta-analysis), portable gamma camera detected additional SLNs in 23% melanoma patients, 100% detection with OSNA intraoperative study in thyroid, 99mTc-PSMA: technically viable but sensitivity limited by micrometastases	Drop-in probe significantly reduced detection time versus rigid probe in preclinical validation; SPECT/CT provides detailed surgical planning with anatomical co-registration; fhSPECT provides depth measurements; portable gamma cameras allow spatial orientation and continuous monitoring	SLN biopsy false negative rate: 2.1% (triple approach), thyroid SLN with OSNA: 88% sensitivity, 90% specificity; PSMA PET/CT for staging: 58% sensitivity, 95% specificity; [18F]-FDG PET/CT high positive predictive value for axillary staging in breast cancer	Portable gamma cameras provide real-time 2D imaging with spatial orientation; SPECT/CT offers detailed 3D anatomical localization; fhSPECT enables 3D navigation with depth information; mixed reality overlay provides spatial context	Gamma probes: detection depends on radiotracer dose and tissue depth; typically effective to several centimeters; Drop-in probe allows greater angles of detection; portable cameras have reduced field of view but provide continuous monitoring	NIR fluorescence (ICG-hybrid tracers) superior to visible light; radiotracer detection effective through tissue but attenuated by obesity/dense tissue; portable cameras can detect through overlying tissue; SPECT/CT overcomes shine-through by 3D localization	Shine-through effect from injection site obscuring nearby nodes; need to manage background activity; radioactive seed use requires radiation safety protocols and regulatory permissions; potential MRI artifact with some markers	Gamma probes and portable cameras are sterilizable/reusable medical devices; Drop-in probes designed for sterile surgical field; disposable components available; 125I seeds implanted percutaneously require sterile technique	RFA + immunogel: no clinical/hematologic/biochemical abnormalities in pig model; SLN biopsy: low morbidity, established safety profile; 125I seeds: minimal complications, permissions/regulations required; Drop-in probe: no additional morbidity versus rigid probe	Blue dyes: potential allergic reactions; ICG: generally well-tolerated, FDA-approved for other indications, off-label use for tissue injection; hybrid tracers: no additional toxicity reported; BCG in immunogel: contained locally, no systemic BCG detection	125I seeds: radiation exposure minimal, remains in tissue long-term; hybrid tracers degrade/clear over time; radioactive markers require follow-up for clearance/decay; no long-term toxicity reported for approved agents	99mTc-nanocolloids: established radiopharmaceuticals, low toxicity; ICG: FDA-approved, low toxicity; 125I: radioactive iodine, controlled use; blue dyes: generally safe; hybrid tracers combine radioactive and fluorescent components with favorable safety profiles	125I seeds: small titanium capsules; microcoils: small, intraparenchymal; radiotracer injections: liquid, local diffusion; portable cameras: external devices; gamma probes: handheld instruments, Drop-in probes smaller/more flexible than rigid	99mTc-nanocolloids: hours to <24h (T½ ~6h); 125I seeds: weeks to months (T½ ~60 days); ICG: minutes-hours in tissue; hybrid tracers: radioactive component hours, fluorescent component may persist longer; methylene blue diffuses rapidly	SLN biopsy: requires nuclear medicine injection, preoperative imaging, intraoperative probe use - moderate complexity; Drop-in probe: easier handling than rigid probe in robotic surgery; SPECT/CT interpretation requires expertise; fhSPECT: requires specialized equipment/training; mixed reality: emerging, requires integration	Preoperative lymphoscintigraphy: ~30-60 min; intraoperative detection with probe: adds ~10-15 min; SPECT/CT: adds ~20-30 min to imaging; Drop-in probe reduces operative time versus rigid probe in robotic surgery; portable gamma cameras: real-time imaging, minimal added time	Gamma detector probes (rigid, Drop-in laparoscopic), portable gamma cameras, SPECT/CT scanner, PET/CT scanner, freehand SPECT system, NIR fluorescence cameras, mixed reality glasses/headsets, radiopharmaceuticals (99mTc, 125I), robotic surgery platforms (Da Vinci) for Drop-in integration	Drop-in probes compatible with Da Vinci robotic forceps, activated from console; portable gamma cameras compatible with standard OR setup; SPECT/CT data can be integrated with navigation systems; NIR imaging requires compatible camera systems but increasingly available; mixed reality overlay requires specialized glasses but can integrate with existing imaging	99mTc-nanocolloids: typically injected <24h before surgery (often same-day); 125I seeds: can be placed days-weeks before; ICG-hybrid tracers: injected hours before; lymphoscintigraphy performed 2-24h pre-op; timing critical for radiotracer decay; BCG-GM-CSF immunogel: injected at time of RFA	Requires coordination between nuclear medicine (radiotracer injection, imaging) and surgery; SPECT/CT: nuclear medicine physician/technologist; intraoperative probe use: surgeon ± nuclear medicine support; Drop-in probe: surgeon-controlled; portable cameras: surgeon or technologist; typically 1-2 additional personnel for imaging/injection	99mTc-nanocolloids: relatively low cost (~$100-300); 125I seeds: moderate cost (~$500-1000); SPECT/CT imaging: added cost (~$500-1500); portable gamma cameras: equipment cost amortized per case; Drop-in probes: higher per-case cost versus rigid probes; ICG: low cost (~$50-100); overall moderate per-patient cost	Nuclear medicine department with SPECT/CT or PET/CT; gamma camera for lymphoscintigraphy; gamma probes (OR inventory); Drop-in probes (for robotic cases); portable gamma cameras (capital investment ~$50-150k); NIR camera systems (capital ~$20-100k); mixed reality systems (emerging, capital ~$10-50k); hybrid OR optional but advantageous	Training for nuclear medicine technologists, surgeons in probe use; maintenance of gamma cameras/probes; radiation safety compliance; quality control for radiopharmaceuticals; coordination between departments; SPECT/CT reading expertise	Drop-in probe significantly reduces detection time in robotic surgery versus rigid probe; portable gamma cameras reduce time by real-time confirmation of node resection; preoperative SPECT/CT reduces intraoperative search time; overall ~10-30 min reduction reported in some studies	SLN biopsy avoids unnecessary lymph node dissection (reduces morbidity); high precision reduces need for extensive resection; RFA + immunogel shows no added morbidity versus RFA alone; Drop-in probe no additional morbidity versus rigid; overall established safety reduces complications	High detection rates (>95%) reduce need for reoperation for missed nodes; intraoperative verification with portable cameras confirms complete resection; SLN biopsy guides decision for lymph node dissection, avoiding delayed procedures; hybrid OR allows immediate re-marking if needed	Gamma probes: handheld, audible signal (counts), simple interface; Drop-in probe: forceps-integrated, activated from robotic console, intuitive for robotic surgeons; Portable gamma cameras: real-time 2D image display, user-friendly; fhSPECT: 3D overlay, requires training; mixed reality glasses: 3D augmented view, emerging interface	Gamma probes: continuous audible counts (real-time), numeric display; Drop-in probe: real-time counts during robotic manipulation; Portable gamma cameras: real-time 2D scintigraphic image with fusion to optical; fhSPECT: real-time 3D navigation with depth; ICG fluorescence: real-time visual feedback	Gamma probes: handheld, lightweight, easy to maneuver but rigid laparoscopic probes have limited angles; Drop-in probes: flexible, greater maneuverability, forceps-integrated for easier robotic handling; Portable cameras: external device, requires positioning but frees surgeon's hands; mixed reality glasses: hands-free, ergonomic overlay	SLN biopsy: standardized protocols, triple approach shows consistent results across studies; gamma probe detection: objective (counts), less operator variability; SPECT/CT interpretation: requires expertise, some variability; Drop-in probe: consistent across operators once trained; portable gamma cameras: objective imaging, less variability	SLN biopsy: well-standardized, consensus guidelines exist (EANM, SEMNIM); lymphoscintigraphy protocols established; Triple approach (lymphoscintigraphy-gamma probe-blue dye) standardized; OSNA intraoperative study: 11-min standardized protocol; international consensus on sentinel node biopsy in oral cancer	Hybrid tracers (ICG-[99mTc]Tc-nanocolloid): combine radioactive and fluorescent detection ("best of two worlds"), unique dual-modality; Drop-in probes: flexible laparoscopic design for robotic surgery, first-in-class; Portable gamma cameras: miniaturized real-time imaging; Mixed reality overlay: 3D augmented navigation, cutting-edge; PSMA radioguided surgery: molecular-targeted radioguided interv…	Radioguided surgery extends beyond SLN to oligometastasis detection/resection (PSMA, FDG, FAPI tracers); Drop-in probe applicable across pelvic cancers (prostate, gynecologic, colorectal); Portable cameras adaptable to different tumor types; Mixed reality: applicable across surgical specialties; SEMNIM promoting RGS across Spain and internationally	Robotic surgery: Drop-in probes integrate with Da Vinci console; AI: potential for automated image analysis (SPECT/CT segmentation, gamma camera fusion); Mixed reality: direct integration of preoperative imaging into surgical field; Navigation: fhSPECT and augmented reality provide 3D guidance; Radiomics: PET/CT-based AI for nodal risk stratification	Radiotracer half-life: limits time window for surgery; Shine-through: high injection site activity obscures nearby nodes; Micrometastases detection: limited by radiotracer uptake in small deposits; Depth/attenuation: obese patients, deep nodes harder to detect; Need for hybrid OR for some techniques (cost barrier); PSMA sensitivity limited in microscopic disease	Radiation safety: regulatory, permitting, handling concerns for 125I seeds; Multidisciplinary coordination: requires nuclear medicine + surgery collaboration; Equipment cost: portable cameras, fhSPECT, mixed reality systems expensive; Training: new probe types, imaging interpretation; Reimbursement: some techniques not yet widely covered; Institutional inertia: preference for established methods	Mix of case series, prospective cohorts, multi-center trials (NAVIGATE), meta-analyses (SLN detection), and randomized controlled trial (Finley microcoil RCT); Phase I/II trials for RFA + immunogel (NCT04062721); exploratory clinical study for 5-FU ISFG (NCT06385418); consensus guidelines published
(Nivolli et al., 2022)	Case series, n=1	US/MRI fusion guidance using pre-chemotherapy MRI as reference; employs anatomical landmarks (aorta, hepatic veins, portal branches) for volume matching without physical markers	Colorectal	Percutaneous microwave ablation of disappearing colorectal liver metastases using US-MR fusion imaging guidance with integration of pre-chemotherapy imaging	10.1016/j.cpccr.2022.100159	Highly relevant for disappearing liver metastases localization using fusion imaging; demonstrates pre-chemotherapy imaging integration for marker-less tracking	US/MRI fusion for disappearing CRC liver metastases; directly colorectal application; informs domains 1,3,6.	8	US/MRI fusion guidance using pre-chemotherapy MRI as reference; employs anatomical landmarks (aorta, hepatic veins, portal branches) for volume matching without physical markers	No physical markers; marker-less approach using pre-chemotherapy MRI landmarks; 7 anatomical reference points for image registration	Volume Navigation software (LogiQ S8 V.2, GE Healthcare); real-time US/MRI fusion with 1.0mm isotropic voxel MRI reformatting; hepatobiliary phase T1-weighted THRIVE sequence	Disappearing liver metastases (DLM) after chemotherapy present diagnostic challenge; two lesions completely invisible on post-chemo MRI and US; matching pre-chemo images (6 months old) with current anatomy; steatosis and therapy-related liver changes reduce detection	100% (4/4 metastases) successfully treated including 2 disappeared lesions; all sites identified using fusion guidance despite invisibility on current imaging	Complete anatomical matching achieved using 7 reference points; 15 minutes required for initial US/MR volume matching; re-assessed before each needle placement	Not quantified; MRI with gadoxetate disodium (hepato-specific contrast) has high accuracy for DLM detection per referenced studies; IOUS with microbubbles shows high NPV	1.0mm isotropic voxel resolution from MRI; capable of identifying 3-9mm lesions (smallest 3×3mm in segment VI); distinguishes 4 separate metastatic sites	Liver-specific application; effective across multiple segments (IVa, IVb, VI, VII); no specific range limitation noted within hepatic parenchyma	US penetration dependent on liver characteristics; steatosis and sinusoidal changes reduce US performance; MRI fusion compensates for US limitations	No interference reported; US/MRI fusion software-based system; compatible with microwave ablation equipment (16g antenna, Nanjing ECO system)	Standard sterilization for microwave antenna and US probe; MRI reference images pre-acquired; fusion software system requires no sterilization	Single session treatment; 1.5 hours procedure duration; no perforations, bleeding, or infections reported; general anesthesia used; patient monitoring at 1 and 10 months	No adverse reactions reported; no allergic responses to contrast media (gadoxetate disodium 8ml) or procedural interventions	10-month follow-up: no recurrence, CEA undetectable; ablated areas of lesions 2 and 4 completely disappeared; areas 1 and 3 showed shrinking with partial calcification	Microwave ablation materials: 16g antenna; gadoxetate disodium (Primovist) 8ml for MRI; no permanent markers or implants used	No physical markers; virtual anatomical reference points; ablation zones calculated with "10-mm margin criterion"; lesions ranged 3-17mm diameter	Pre-chemotherapy MRI used 6 months post-acquisition; anatomical landmarks stable; technique relies on permanent anatomical structures rather than temporary markers	Moderate-high complexity: requires expertise in both US and MRI interpretation; 15 minutes for initial volume matching; 7 reference points needed for registration	15 minutes initial matching + reassessment before each lesion; total procedure 1.5 hours for 4 lesions (including ablation); faster than IOUS with surgery	LogiQ S8 V.2 GE Healthcare ultrasound with Volume Navigation; MRI scanner with hepato-specific contrast capability; microwave ablation system (Nanjing ECO)	Compatible with existing US equipment when navigation software added; standard MRI protocols; integrates with ablation devices; no conflicts reported	6 months between pre-chemotherapy MRI (reference) and ablation procedure; demonstrates long-term stability of anatomical landmark-based approach	Single interventional radiologist for ablation; imaging technologists for MRI/US; anesthesiologist for general anesthesia; multidisciplinary tumor board evaluation	Not reported; includes pre-chemo MRI, fusion imaging software, microwave ablation equipment, 1.5-hour procedure, general anesthesia, contrast media (gadoxetate)	US machine with fusion capability; MRI with hepato-specific imaging; interventional radiology suite; navigation software license; microwave ablation system	Training for fusion imaging technique; MRI protocol optimization; software maintenance; multidisciplinary coordination costs; imaging archival systems	Single 1.5-hour session vs. potential multi-stage surgery or repeat interventions; avoided exploratory surgery for invisible lesions	Avoided surgical exploration complications; percutaneous approach less invasive than open surgery or laparoscopic resection; no complications in this case	All 4 sites treated in single session including 2 invisible lesions; 10-month follow-up shows no recurrence; avoided staged procedures	Real-time US display with fused MRI overlay; marker-based anatomical reference system; green squares indicate target locations; visual confirmation system	Real-time US imaging with superimposed MRI reference; continuous anatomical matching; immediate feedback on target location during ablation	Standard US probe handling; fusion software requires minimal additional manipulation; 15-minute setup time; ergonomic considerations not detailed	Single operator for ablation; technique requires expertise in both US and MRI; inter-operator variability not assessed in single case report	7-point anatomical matching protocol; 10-mm margin criterion for ablation; standardized MRI sequence (T1-weighted THRIVE hepatobiliary phase); reproducible technique	First reported use of pre-chemotherapy imaging for fusion-guided ablation of DLM; marker-less tracking using anatomical landmarks; addresses unique challenge of disappeared lesions	Extendable to other disappearing metastases scenarios; applicable to post-chemotherapy monitoring; could adapt to other organ systems; stereotactic radiotherapy planning potential	Compatible with radiotherapy planning (fusion with RT simulation); mentioned for AR-guided hepatic resection; AI potential for automated landmark identification	Requires stable anatomical landmarks; liver deformation from chemotherapy changes; portal vein thrombosis or cirrhosis could affect matching; MRI availability and timing	Requires expertise in both interventional radiology and fusion imaging; not all centers have hepato-specific MRI capability; technique complexity limits widespread adoption	Single case report; proof-of-concept demonstration; patient provided written informed consent; no comparative arm; lowest level of evidence
(Asmai et al., 2025)	Retrospective, n=177	Wire localization	Breast	Does surgeon-performed intraoperative wire localization allow for lower margin positivity rates compared to radiologist-performed preoperative localization in early breast cancer?	10.1016/j.amjsurg.2024.115986	Intraoperative US-guided marking; technique transferable to intraop colorectal localization	Wire localization in breast; informs domains 1,3,4,5 for physical marking workflow transferable to GI.	6	Intraoperative ultrasound-guided wire placement performed directly by the surgeon during surgery ensures wire insertion into lesion before excision, while preoperative placement by radiologists often requires patient transfer and introduces delay and wire migration risk.	Metallic wire with hooked tip is introduced into the lesion under imaging guidance. In some cases, methylene blue is injected to further delineate tumor margins intraoperatively for the surgical team.	Surgeon-performed ultrasound or radiologist-performed mammography/MRI guidance is used to guide the insertion of hook wires. After placement, mammographic images confirm correct positioning and allow intraoperative lesion localization.	Challenges include variability in wire placement accuracy across radiologists, potential for wire displacement before surgery, and higher positive margins in ductal carcinoma in situ (DCIS) cases compared to invasive tumors.	Intraoperative wire localization achieved 92.9% negative margins (low positivity rate), whereas preoperative localization reached only 76.1%. Surgeon-performed method therefore improves lesion identification and reduces re-excision rates significantly.	While not measured in mm, localization precision inferred by surgical margin positivity. Surgeon-performed IOWL greatly reduced positive margins (7.1%) compared to POWL (23.9%), suggesting more accurate intraoperative tumor targeting.	Sensitivity approximated by ability to avoid false-negative resections. Surgeon-guided IOWL demonstrated lower false negatives via fewer positive margins, while specificity is indirectly supported by lower unnecessary excised volume.	Wire can target small, ultrasound-visible lesions (often <1.5 cm). However, resolution is limited to imaging modality used, with variability in distinguishing very closely adjacent microcalcifications.	Ultrasound range limited to probe depth, typically 4–6 cm into breast tissue. Mammography/MRI-based wire guidance allows lesion detection at any depth within breast volume.	Ultrasound penetration works well in breast tissue, but limited by patient size and tissue density. Wire provides physical marker regardless of tissue thickness, once placed correctly.	Few interferences reported. Potential issues include wire displacement or migration. Ultrasound image quality may be degraded in dense breasts or scarred tissue, but wire remains visible once deployed.		Overall complication rates were low and comparable between groups. Minor issues included seromas, hematomas, or infections requiring antibiotics, but no significant differences were observed between IOWL and POWL.	Adverse reactions rare; wire placement may cause localized discomfort or bleeding. Methylene blue dye occasionally causes mild allergic reactions, but severe adverse events were not observed.	Wires are removed with excised specimen; no residual materials left behind. Long-term adverse effects are essentially absent, though risk of wire migration before excision exists.	Hook wires are metallic (inert, surgical-grade) and methylene blue dye has low toxicity profile. No systemic toxicities reported, but dye-related hypersensitivity possible in rare cases.	Wire length typically 5 cm with fine gauge (20–22G). Size is sufficient for secure placement, but excessive wire length can risk migration or procedural discomfort.	Wires remain in situ from placement until surgical excision. In IOWL, this is immediate (minutes); in POWL, wires may stay for several hours before surgery.	IOWL is technically simpler for trained surgeons familiar with ultrasound, though requires hand–eye coordination. POWL requires coordination between radiologist and surgeon, increasing logistical complexity rather than technical difficulty.	IOWL adds only a few minutes during anesthesia induction. POWL involves separate radiology scheduling, patient transfer, and imaging, extending preoperative workflow significantly.	IOWL requires standard surgical ultrasound and wire kits. POWL requires radiology suite with mammography, MRI, or US, and wire kits, but no complex surgical equipment.	Fully compatible with standard breast-conserving surgery tools. Wire localization integrates seamlessly into routine lumpectomy workflow, with no special equipment needed intraoperatively.	IOWL performed intraoperatively just before excision, minimizing migration risk. POWL performed hours before surgery, risking displacement, discomfort, or wire-related complications during waiting period.	IOWL requires only the surgeon with ultrasound skills. POWL involves both radiologist (for wire placement) and surgeon, increasing coordination demands and reliance on cross-specialty scheduling.	Costs are relatively low. IOWL only requires standard ultrasound and disposable wire kits. POWL may be costlier due to radiologist time, scheduling delays, and additional imaging requirements.	Minimal infrastructure required beyond existing radiology and OR equipment. Breast centers already have ultrasound, mammography, and wire localization tools in place.	Indirect costs include surgeon training in ultrasound-guided wire placement and coordinating schedules between radiologists and surgeons. Relatively minor compared to high-tech systems.	IOWL reduces operative delays by eliminating need for preoperative transfers. POWL can prolong workflow since radiology and surgery are separated in time, sometimes causing inefficiency.	IOWL decreases re-excisions and therefore indirectly reduces complication risks from repeated surgeries. Direct procedural complications are low for both IOWL and POWL, with minimal difference observed.	IOWL reduced re-excision rates significantly (5.9% vs 18.5% with POWL). Surgeon-performed intraoperative localization thus prevents many unnecessary second surgeries compared to radiologist-guided method.	Ultrasound guidance is straightforward, with wire placement confirmed visually. Interface is intuitive for surgeons trained in ultrasound, though radiologist-driven POWL requires additional interpretation steps.	In IOWL, ultrasound provides real-time feedback during wire insertion, after which wire remains as passive marker. POWL lacks intraoperative real-time feedback, depending on static pre-op images.	Ultrasound probe and wire are manually handled, with straightforward ergonomics. Procedure integrates naturally into surgical workflow with minimal disruption or new equipment footprint.	IOWL standardizes outcomes when performed by trained surgeon, but variability across radiologists in POWL group was higher. Surgeon-led localization therefore reduced inter-observer variability.	Wire localization follows a broadly standardized method, but variations exist between IOWL and POWL. Surgeon-controlled IOWL represents a step toward more consistent intraoperative standardization.	Compares surgeon-performed intraoperative US-guided wire localization (IOWL) against radiologist preop wire localization (POWL), showing lower positive margins and re-excisions with IOWL in real-world cohort.	Technique relies on surgeon US skills and standard wires; institution-wide adoption planned with training program—suggests practical scalability across surgeons after skill transfer.	IOWL leverages US; could integrate AI lesion detection or AR US overlays, but article focuses on workflow and outcomes rather than adjunct tech.	IOWL unsuitable for calcifications/non-US-visible lesions; requires reliable intraop US visualization, experienced operator, and equipment access.	Adoption depends on surgeon US training and institutional comfort shifting localization from radiology to OR; authors note training pathways to enable uptake.	Retrospective comparative cohort (IOWL vs POWL) at single institution.
(D. Li et al., 2025)	Feasibility study, n=4	Intraoperative lesion marking performed indirectly through robotic laser guidance, calibrated to preoperative CT data	Lung	A novel image-guided robotic system with motion compensation for intraoperative radiation-free localization of pulmonary nodules	10.1016/j.media.2025.103691	Lung lesion marking with robotics; motion compensation and registration transferable	Robotic laser guidance for lung lesions; motion compensation and registration concepts transferable; informs domain 6.	5	Intraoperative lesion marking performed indirectly through robotic laser guidance, calibrated to preoperative CT data. Real-time registration and motion compensation compensate for breathing and hand tremors, allowing accurate puncture path visualization without intraoperative CT.	No implanted or physical markers are required. System relies on external optical fiducials and anatomical chest landmarks extracted from CT for registration, combined with a robotic laser module for lesion targeting.	Uses high-precision optical tracking (Polaris Spectra), robotic arm (UR5), and adaptive variational mode decomposition algorithm for motion compensation. The system achieves ~0.25 mm tracking accuracy and integrates with laser calibration for targeting.	Challenges include errors due to respiratory motion, smooth chest surfaces with few anatomical landmarks, Z-axis deviations in calibration, and dependence on robust optimization of registration points to avoid convergence to local minima.	Phantom and volunteer trials reported consistent lesion detection, with successful localization in all four clinical cases. Motion compensation allowed stable identification even during free breathing, ensuring near-100% intraoperative detectability.	Laser-guided robotic puncture achieved mean calibration error ~1.47 mm. Registration plus motion compensation achieved target point error (TPE) as low as 0.9 ± 0.2 mm, superior to manual landmark approaches.	Sensitivity not formally reported but inferred high due to 100% lesion detection in clinical and phantom trials. Specificity less relevant, since localization focused on known pre-identified nodules.	Capable of resolving small (<2 cm) nodules with sub-millimeter accuracy thanks to optimized registration algorithms and motion-compensated laser targeting. Point cloud registration achieved fine differentiation of nearby structures.	Optical tracker range extends a few meters, sufficient for OR setup. Accuracy maintained within ~2 m working distance. Laser can indicate deep puncture path across chest wall into lung tissue.	External optical navigation does not penetrate tissue directly. Localization relies on CT-derived models; puncture guided by laser beam traverses chest wall, effective even through thicker abdominal/thoracic walls.	Susceptible to optical line-of-sight issues, including obstruction by surgeon’s hands or instruments. Respiratory movement and probe tremors create noise, mitigated by adaptive VMD filtering.		Phantom, volunteer, and early clinical trials reported no serious complications. The system avoids pneumothorax or hemorrhage associated with traditional hookwire localization, reducing intraoperative trauma through non-invasive targeting.	None expected because no foreign markers or dyes are left inside the patient. The system relies only on external optical navigation and robotic guidance, avoiding chemical or material-related risks.	No long-term risks since nothing remains in the patient. Unlike hookwire, there is no chance of marker migration, residual foreign body, or chronic irritation.	Not applicable. System components (robot arm, optical tracker, laser) are external and do not interact chemically with the patient. No toxic or degradable materials inside the body.	Not applicable, as no physical marker is implanted. The lesion is localized virtually and externally with laser guidance rather than retained markers.	Retention irrelevant; external system used only during surgery. No foreign bodies remain in patient after operation, so no visibility loss over time.	System is technically complex, involving calibration, registration, motion compensation algorithms, and robotic arm integration. Requires multidisciplinary expertise, significant setup time, and operator training for safe and accurate use.	Registration and calibration typically take ~25–30 minutes. Intraoperative localization is rapid once system is ready, potentially saving time compared with repeated CT-guided punctures.	Requires robotic arm (UR5), optical tracking system, laser guidance module, host computer with software, and calibration tools. Infrastructure needs exceed typical OR capacity, implying high investment.	Compatible with existing thoracic surgical instruments, but requires space and integration for robot and optical tracking. Not plug-and-play in all ORs; infrastructural adaptation needed.	Marking and localization are simultaneous, minimizing errors from tissue shift or marker migration. System ensures stability from preoperative CT to intraoperative guidance.	Requires at least a thoracic surgeon, robotic technician, and navigation operator. Multidisciplinary collaboration essential for calibration, software operation, and surgical execution.	High initial and per-patient cost due to robotic arm, optical tracker, and specialized software. However, costs may be offset by reductions in CT scans, complications, and reoperations.	Requires operating room equipped for robotic arm installation, optical tracking field, and computer workstations. Substantial institutional investment and workflow adaptation are prerequisites for adoption.	Training surgeons and technical staff is a significant investment. Maintenance of robotic systems and software updates add recurring indirect costs alongside potential service contracts with suppliers.	By eliminating repeated CT scans and manual palpation, intraoperative localization is accelerated. Once calibrated, puncture targeting is fast, potentially reducing overall operative time.	Radiation-free system avoids CT-related exposure and reduces pneumothorax risk compared to traditional percutaneous hookwire localization. Improved precision lowers chances of bleeding or tissue injury.	High potential to reduce reoperations, since system ensures sub-millimeter targeting and stability. Complete lesion localization lowers chance of residual tumor left after initial surgery.	Dedicated surgical control software with real-time visualization. Interface supports surgeon by displaying laser position, CT alignment, and compensation outputs. Complexity requires familiarity but offers detailed feedback.	Provides high-frequency updates (20 Hz) on registration and lesion targeting. Laser pointer enables immediate visual confirmation of puncture trajectory, compensating for respiratory and operator-induced motion.	Robotic arm can operate in automatic or collaborative mode, with force feedback for safer handling. Ergonomics are improved but require OR space and adaptation to robotic workflow.	Algorithms standardize registration, reducing variability between operators. Optical and robotic control enhance reproducibility compared to palpation or manual methods, though calibration technique may still influence outcomes.	Five-stage workflow (planning, calibration, registration, puncture, evaluation) formalizes the process, enabling reproducibility and standardization across cases and institutions, albeit with a steep learning curve initially.	Integrates laser-guided UR5 robot, optical tracking, and adaptive VMD motion compensation to localize nodules without intraoperative CT/US; semi-automatic surface point selection optimizes registration.	Workflow spans preop planning→calibration→registration→assisted puncture; early clinical series (n=4) suggests feasibility, but broader rollout needs replication and device availability.	Already robotic + optical navigation; algorithmic registration/motion compensation could pair with AI planning or AR overlays in future, given robust point-cloud/laser calibration pipeline.	Accuracy affected by respiratory motion, BMI, asymmetric surfaces; VMD mode indeterminacy addressed via clinical constraints; requires precise calibration and line-of-sight tracking.	New robotic platform plus optical tracker/laser implies capital, training, and workflow change; preliminary clinical validation only—larger studies likely needed for broad adoption.	Technical development with phantom, volunteer, and small clinical feasibility cases; not randomized.
(González-Huete et al., 2025)	Retrospective, n=93	CT-guided percutaneous thermal ablation using electromagnetic navigation system (EMNS) - Imactis® (BVM Medical, Grenoble, France) with real-time needle trajectory display in two perpendicular planes	Liver	Electromagnetic navigation system for CT-guided percutaneous abdominal tumour ablation: Safety and effectiveness	10.1016/j.rxeng.2025.101633	EM navigation for abdominal ablation; directly applicable to CRC liver metastases	EM navigation for abdominal tumor ablation; directly applicable to CRC liver metastases; informs domains 1,3,6.	7	CT-guided percutaneous thermal ablation using electromagnetic navigation system (EMNS) - Imactis® (BVM Medical, Grenoble, France) with real-time needle trajectory display in two perpendicular planes	No physical markers - uses electromagnetic tracking sensor fixed to needle holder with magnetic receiver enabling automatic registration between magnetic and CT coordinates	EMNS with electromagnetic field generator, sensor coils defining virtual needle trajectory, multiplanar real-time display of needle progression and position, integrated with raw CT planning data	High-risk tumor locations (68.3% of cases): subphrenic/subcapsular liver areas, <1cm from bowel/bile duct/vessels, anterior kidney leaflet, operator dependency, oblique/out-of-plane punctures, small lesions in complex locations	Technical success: 96.4% (134/139 tumors). Navigation system enabled successful targeting in 100% of attempted procedures	Complete tumor coverage with 5mm circumferential margin achieved in 96.4% of cases. Technical success assessed immediately with post-treatment contrast-enhanced CT	Not specifically reported for navigation accuracy. Complete response rates: 96.6% (1 month), 93.1% (6 months), 86.2% (12 months)	Not addressed - system designed for individual tumor targeting per session	Limited by electromagnetic field range - not specifically quantified. Effective for percutaneous abdominal access	Successfully used for liver and kidney tumors through varying tissue depths. Median tumor size 16mm (range 4-43mm)	EM field generator placed avoiding needle entrance area. No interference issues reported		Total complications: 20% (21/105 procedures). Major: 3.8% (2 pneumothorax requiring drainage, 1 hepatic abscess, 1 bilio-pleural fistula). Minor: 16.2% (16 self-limited bleeding, 1 self-limited pneumothorax)	No adverse reactions to navigation system reported. All complications related to ablation procedure itself	Not applicable - no physical markers implanted	Navigation system uses electromagnetic sensors - no implanted materials	Not applicable - electromagnetic tracking system	Real-time electromagnetic tracking - functional throughout procedure duration	High complexity setup requiring: EMNS system, CT planning, electromagnetic field calibration, sensor attachment to needle holder, real-time coordinate registration	Median procedure time: 82 minutes (IQR 65-106). Setup time included in total procedure time	EMNS Imactis® system, CT scanner (128-slice), electromagnetic field generator, tracking sensors, specialized software	Compatible with CT-guided percutaneous procedures. Uses standard ablation needles (17G RF, MW, cryoablation probes)	Real-time intraoperative system - no delay between navigation setup and ablation	Interventional radiologist, anesthesiologist for controlled apnea, support staff. System can be operated by single radiologist	Not quantified. EMNS system requires significant capital investment	EMNS system, compatible CT scanner, electromagnetic field generator, specialized software licenses	Not quantified - requires training for EMNS operation and maintenance	Median 82 minutes total procedure time. No comparison with non-navigated procedures provided	Overall complication rate 20% - consistent with literature standards. No comparison to non-navigated procedures	96.4% technical success rate. 30.5% of HCC patients required second ablation due to partial response	Real-time multiplanar display of needle trajectory and position, integrated with CT planning images	Continuous control of ablation probe position in two perpendicular planes with real-time updates	Standard needle insertion with attached electromagnetic sensor. Requires careful positioning of field generator	No significant differences between experienced (>5 years) and less experienced (<5 years) radiologists in success rates, complications, or outcomes	Standardized protocol: CT planning → EMNS setup → sensor calibration → real-time guided needle insertion → post-treatment assessment	Enables precise ablations regardless of radiologist experience or high-risk location. Real-time electromagnetic tracking reduces operator dependency	Technology applicable to other CT-guided percutaneous procedures and organ systems	Electromagnetic tracking compatible with image-guided surgery platforms and robotic systems	Requires electromagnetic field generation, susceptible to metal interference, limited to CT-compatible procedures	High equipment costs, training requirements, need for institutional investment in navigation systems	Single-center retrospective cohort study - moderate evidence level
(Abbas et al., 2017)	Retrospective, n=51	Electromagnetic navigational bronchoscopy (ENBL) with CT-guided virtual bronchoscopy mapping followed by bronchoscopic dye injection into/adjacent to nodule	Lung	Intraoperative electromagnetic navigational bronchoscopic localization of small, deep, or subsolid pulmonary nodules	10.1016/j.jtcvs.2016.12.044	Lung nodule localization; EM navigation and dye injection concepts transferable to GI	EM bronchoscopy with dye marking; injection and navigation workflow transferable; informs domains 1,2,3.	6	Electromagnetic navigational bronchoscopy (ENBL) with CT-guided virtual bronchoscopy mapping followed by bronchoscopic dye injection into/adjacent to nodule	Evolution of markers: Initially methylene blue (MB) + fiducials (first 2 patients) → MB only (next 19 patients) → Combined MB + indocyanine green (ICG) + Isovue contrast (final 30 patients). Dose: 1-2 mL injected bronchoscopically	superDimension Electromagnetic Navigation Bronchoscopy system with electromagnetic field generator, position sensor catheter, and 3D virtual bronchoscopy software integrated with high-resolution CT data	Small nodule size (mean 13.3mm), deep location (mean 22mm from pleura), ground-glass opacities (42.6% of nodules), loss of bimanual palpation in thoracoscopic surgery, potential for missing lesions or converting to thoracotomy	100% (54/54) - dye was clearly visible in all cases	98.1% success rate (53/54 nodules found in resected specimen). One nodule (1.9%) missed in initial wedge resection but successfully resected in adjacent segmentectomy	Not specifically reported. Virtual bronchoscopy planning with CT integration used for pathway mapping	Not addressed - study focused on single nodule localization per procedure area	Limited by bronchoscopic reach - mean nodule depth was 22mm from pleura (range 4-38mm)	Not applicable - pulmonary study. Dye injection directly into lung tissue via bronchoscope	Not reported. Fluoroscopy used for confirmation during procedure		No adverse events related to dye marker placement. Overall complications: 6 patients (11.8%) - atrial fibrillation (2), acute renal failure (2), reintubation (1), recurrent pneumothorax (1)	No adverse reactions to markers reported	Not assessed - focus on immediate surgical outcomes	MB (biocompatible dye), ICG (FDA-approved NIR fluorescent dye), Isovue (iodinated contrast agent) - all established medical compounds	Liquid markers - no physical size constraints or migration risk	MB tends to diffuse rapidly; ICG remains more localized at injection site. Procedure performed immediately after marking	Requires specialized ENBL system, CT planning, virtual bronchoscopy mapping, and fluoroscopic guidance. Performed by thoracic surgeon	Mean ENBL time: 29.1 ± 9 minutes (range 12-45 minutes). Total operative time: 212 ± 52.8 minutes	superDimension ENBL system, bronchoscope, fluoroscopy, specialized software, and planning workstation	Compatible with robotic-assisted thoracoscopic surgery (92.2% of cases), VATS, and standard thoracoscopic equipment	Performed intraoperatively - immediate transition from marking to surgery eliminates timing concerns	Single thoracic surgeon performed both ENBL and resection, eliminating team coordination issues	Not quantified. Authors note ENBL adds extra costs but may be offset by reduced operative time and shorter hospital stay	Requires ENBL system purchase/lease, CT planning software, and training	Not quantified - specialized training required for ENBL technique	Mean total operative time 212 minutes (not compared to control group)	98.1% localization success, 100% sublobar resection achieved, 96% minimally invasive completion	100% successful initial resection approach (though some required conversion to larger resections based on pathology)	3D virtual bronchoscopy interface with real-time electromagnetic tracking. Multiple visualization methods: MB (visible blue), ICG (NIR fluorescence), Isovue (fluoroscopic)	Fluoroscopic confirmation during injection, immediate visual confirmation on pleural surface during surgery	Standard bronchoscopic technique with specialized electromagnetic tracking catheter	Single surgeon performed all procedures - inter-operator variability not assessed	Detailed protocol described: CT planning → virtual bronchoscopy → electromagnetic navigation → dye injection → immediate surgery	First large series combining ENBL with triple-marker approach (MB + ICG + Isovue). Intraoperative technique eliminates timing/coordination issues of preoperative methods	Technology exists and is used for lung biopsies and radiation therapy planning	Successfully integrated with robotic surgery (92.2% of cases). NIR fluorescence compatible with modern surgical systems	Limited to bronchoscopically accessible lesions. Cannot reach all lung locations	Requires significant equipment investment and specialized training. Limited availability of ENBL systems	Retrospective cohort study - moderate evidence level
(K. Wang et al., 2024)	Case series, n=1	Nanocarbon suspension injection combined with metal coils for precise localization of metastatic lymph nodes during laparoscopic surgery, guided by preoperative 68Ga-DOTA-NOC PET-CT imaging	Other	Nanocarbon localization and 68Ga-DOTA-NOC scan in the diagnosis and management of neuroendocrine tumors (NETs): A case report	10.1016/j.ijscr.2024.110624	GI lymph node marking for laparoscopic surgery; directly applicable to colorectal lymphadenectomy	Nanocarbon + metal coil marking for GI lymph node localization during laparoscopy; directly applicable workflow; informs domains 1,2,3.	7	Nanocarbon suspension injection combined with metal coils for precise localization of metastatic lymph nodes during laparoscopic surgery, guided by preoperative 68Ga-DOTA-NOC PET-CT imaging	Nanocarbon suspension + metal coils	Laparoscopic visualization of nanocarbon staining and metal coil detection	Difficulty in accurately locating metastatic lymph nodes after previous surgery, hidden lymph nodes in fat/mesentery requiring precise localization to avoid incomplete dissection and need for reoperation	Not specifically reported, but successful localization achieved	Approximately 2cm diameter lymph node successfully located and resected	Not reported for detection method	Not specified	Not specified	Not reported	Not reported		Patient recovered well, discharged 5 days post-operation	None reported	Not reported	Nanocarbon suspension (biocompatible), metal coils	Not specified	Not specified	Moderate - requires preoperative injection and coil placement	Not specified	Standard laparoscopic equipment plus nanocarbon and coils	Compatible with standard laparoscopic surgery	One year between procedures in this case	Standard surgical team	Not reported	Minimal additional equipment	Not reported	Not quantified	Not quantified	Successful complete resection achieved in this case	Visual identification of nanocarbon staining	Visual confirmation during surgery	Standard laparoscopic instruments	Not studied	Single case report - protocol not standardized	Novel combination of nanocarbon localization with specialized PET tracer for NET detection	Potentially applicable to other NET cases and metastatic scenarios	Compatible with advanced imaging and laparoscopic platforms	Limited to NET cases with somatostatin receptor expression	Requires specialized imaging agents and expertise	Single case report
(Baker et al., 2025)	Retrospective, n=39	Intraoperative molecular imaging using pafolacianine, a folate receptor-targeted fluorescent agent visualized with near-infrared imaging system	Lung	Real-world localization of cancer in lungs with a commercially available folate receptor-targeted fluorescent agent for intraoperative molecular imaging	10.1016/j.xjtc.2024.12.011	FDA-approved folate-targeted fluorescence; folate receptors expressed in some CRC tumors	FDA-approved folate-targeted fluorescence for lung cancer; folate receptor expressed in CRC; informs domains 1,2,4,6.	6	Intraoperative molecular imaging using pafolacianine, a folate receptor-targeted fluorescent agent visualized with near-infrared imaging system	Pafolacianine (0.025 mg/kg) - fluorescent imaging agent targeting folate receptors, administered IV 24h before surgery	Stryker 1788 near-infrared imaging system detecting fluorescence at 790-815nm emission wavelength	Reduced tactile feedback in minimally invasive approaches; small subcentimeter lesions difficult to detect; ground-glass opacities challenging to localize; folate supplement interference	Primary lesions visualized in 85.7% of lung cancer cases and 100% of metastatic cases using IMI	Not quantified in distance terms - qualitative assessment of lesion identification and margin adequacy	Not reported - study focused on visualization rates rather than diagnostic accuracy	Detected lesions as small as 5mm in diameter	Limited by tissue penetration of near-infrared light and folate receptor expression	Effective through lung tissue for superficial and moderately deep lesions	No significant interference reported with NIR imaging system		No adverse events specifically attributed to pafolacianine reported	No allergic reactions or local inflammation from pafolacianine reported	Not reported - study focused on immediate surgical outcomes	Pafolacianine - FDA-approved fluorescent agent, eliminated with <30min half-life from receptor-negative tissues	Molecular marker - no physical size, systemic distribution	Drug eliminated rapidly from non-target tissues, fluorescence persists during surgery	Low to moderate - requires NIR imaging system operation and interpretation	Drug infusion 60min within 24h of surgery, minimal additional operative time	Stryker 1788 NIR imaging system, pafolacianine drug supply	Compatible with standard robotic and thoracoscopic surgical systems	Drug administered within 24 hours of surgery for optimal uptake	Standard surgical team, no additional personnel required for imaging	Not reported - includes drug cost and imaging system usage	NIR imaging system investment, drug storage and preparation facilities	Minimal training required for drug administration and imaging interpretation	No additional operative time once drug administered, may reduce exploration time	100% negative margins achieved, potentially reducing reoperation risk	All patients achieved negative margins in single surgery, 2/39 required additional resection	NIR overlay on standard surgical view, intuitive fluorescence visualization	Real-time fluorescence detection during surgery with immediate visual confirmation	Standard surgical camera operation, no additional ergonomic challenges	Not specifically evaluated - subjective interpretation of fluorescence	Standardized drug dosing protocol (0.025 mg/kg), imaging technique can be standardized	First FDA-approved targeted fluorescent agent for lung cancer, molecular-level tumor identification	Expandable to other folate receptor-positive cancers beyond lung	Highly compatible with robotic surgery, potential AI integration for automated detection	Limited to folate receptor-positive tumors (~85% of lung cancers), tissue penetration depth limits	Drug availability, regulatory approval processes, cost considerations	Retrospective case series reporting early post-marketing experience
(Kingham et al., 2012)	Prospective, n=50	Optical tracking system with navigated ultrasound combining preoperative CT/MRI with real-time instrument tracking and 3D visualization models	Liver	Image-guided liver surgery: intraoperative projection of computed tomography images utilizing tracked ultrasound	10.1111/j.1477-2574.2012.00487.x	Liver surgery navigation; optical tracking and US integration applicable to CRC liver mets	Optical tracking + navigated US for liver surgery; applicable to CRC liver metastases; informs domains 1,3,5.	7	Optical tracking system with navigated ultrasound combining preoperative CT/MRI with real-time instrument tracking and 3D visualization models	Optically tracked surgical instruments and ultrasound transducer with passive optical markers for spatial registration	Polaris Spectra passive optical tracking system with Explorer Liver platform, combining preoperative tomography with tracked ultrasound	Organ mobility and deformation during surgery requiring re-registration; isoechoic tumors difficult to visualize; chemotherapy-induced parenchymal changes affecting ultrasound quality; need for line-of-sight optical tracking	Not specifically reported, but navigated US provided additional information in 12% of cases	Average ultrasound localization error approximately 1mm based on bench testing	Not reported for the navigation system accuracy	Not specifically reported for the navigation system	Limited by optical tracking line-of-sight requirements and registration accuracy	Not applicable - open surgery with direct organ access	Potential interference with optical tracking line-of-sight from surgical instruments		No specific complications from navigation system reported	No adverse reactions to tracking system reported	Not applicable - temporary guidance system use	Optical tracking markers - non-toxic, temporary use during surgery only	Small optical markers attached to instruments, no obstruction risk	No retention - optical markers removed after surgery	High - requires registration, calibration, and understanding of navigation limitations	Registration average <1min, setup approximately 5min per procedure	Explorer Liver system, optical tracking camera, calibrated ultrasound transducer, specialized software	Requires specific ultrasound transducer models and custom clamps for tracking	Real-time guidance during surgery, no time delay	Additional person needed to operate navigation interface during surgery	Not reported - comparable to current ultrasound systems according to authors	Significant investment in navigation system, tracking cameras, and specialized software	Formal training recommended, learning curve of approximately 5 procedures	Setup time 5min, but may reduce overall procedure time through better guidance	Not specifically reported for navigation system impact	Not specifically reported	Four-quadrant display with multiple imaging views, requires learning curve	Real-time instrument tracking with immediate visual feedback on multiple image planes	Custom clamps required for transducer tracking, may affect normal handling	Not specifically evaluated in study	Registration protocol established, but requires surgeon discretion for re-registration	Novel integration of optical tracking with navigated ultrasound for liver surgery guidance	Potentially applicable to other organ systems requiring precise navigation	Foundation for integration with AR/VR and AI-assisted surgical planning	Line-of-sight requirements, organ deformation challenges, registration accuracy limitations	High cost system, complex setup, need for additional OR personnel	Prospective case series with detailed technical descriptions
(Gadodia et al., 2022)	Observational, n=12	Augmented reality platform with head-mounted display using electromagnetic tracking and 3D holographic projections overlaid onto patient anatomy	Other	Early Clinical Feasibility Evaluation of an Augmented Reality Platform for Guidance and Navigation during Percutaneous Tumor Ablation	10.1016/j.jvir.2021.11.014	AR/EM technology for interventional procedures; transferable but early feasibility stage	AR + EM tracking for percutaneous tumor ablation; early feasibility; informs domain 6 for AR navigation concepts.	5	Augmented reality platform with head-mounted display using electromagnetic tracking and 3D holographic projections overlaid onto patient anatomy	CT fiducial spot markers, electromagnetic sensors, optical image targets, and anatomic landmarks (xiphoid, umbilicus) for registration	Microsoft HoloLens head-mounted display, electromagnetic generator for 25cm tracking range, combination of EM and optical tracking systems	Physical footprint of equipment, wire management, anatomic registration challenges, respiratory motion effects, and non-rigid tissue deformation during procedures	83% success rate (10/12 cases with visual agreement between holographic and standard guidance)	Mean RMS distance of 3.3mm between CT-located and EM sensor-located fiducial markers	Not specifically measured in this feasibility study	Not specifically reported	Electromagnetic tracking effective to 25cm from generator center	AR projection works on surface anatomy; underlying tissue visualization depends on pre-procedural CT imaging	Potential EM interference and minor imaging artifacts from EM generator reported		No procedure-related complications reported in 12-patient series	No adverse reactions reported to AR platform components	Not applicable for AR guidance system	External fiducial markers and electromagnetic sensors, no permanent implantation	CT spot markers small enough to avoid obstruction	Fiducial markers remain visible throughout procedure duration	High initial complexity with learning curve, simplified by technological improvements over study period	Setup time initially prolonged, improved with experience and equipment refinements	AR headset, EM tracking system, mobile console, high initial investment required	Compatible with standard C-arm and CT systems, some limitations with table movement	Registration maintained throughout single procedure duration	Standard interventional team plus AR platform operator and technical support	Not specifically reported but likely significant due to technology requirements	Significant investment in AR platform and EM tracking systems	Training for AR platform operation and maintenance	Potential for improved targeting accuracy and reduced procedural time	Improved spatial understanding may reduce complications	Enhanced accuracy may reduce need for repeat ablations	3D holographic display provides enhanced spatial understanding	Real-time holographic guidance with electromagnetic tracking	Initial wire management challenges improved with design iterations	Single operator study limits assessment of inter-operator variability	Early-stage protocol development with refinements throughout study	Integration of AR visualization with EM tracking for percutaneous procedures	Potential extension to various interventional procedures and anatomic locations	Direct application of AR/VR technology with potential AI integration	Registration accuracy, respiratory motion compensation, and system complexity present ongoing challenges	High initial investment, training requirements, and workflow integration challenges	Early feasibility study with descriptive analysis
(Dang et al., 2025)	Preclinical, n=NR	Near-infrared fluorescent probes for tumor and lymph node visualization, divided into passive targeting (tumor-directed) and active targeting (lymph node-specific) approaches	Other	Lighthouses illuminating tumor metastasis: The application of fluorescent probes in the localization and imaging metastatic lymph nodes across various tumors	10.1016/j.biomaterials.2024.123020	Tumor-targeted and lymph-node-specific fluorescence; applicable to CRC lymph node staging	Fluorescent probes for tumor and lymph node visualization; applicable to CRC lymph node staging; informs domains 1,2,6.	7	Near-infrared fluorescent probes for tumor and lymph node visualization, divided into passive targeting (tumor-directed) and active targeting (lymph node-specific) approaches	Various fluorescent probes including ICG, AIEgens, rare earth nanoparticles, peptide-conjugated dyes, and MOF-based carriers with NIR-I and NIR-II emission wavelengths	Optical fluorescence imaging with various wavelengths, photoacoustic imaging, and specialized cameras for real-time visualization during surgery	Limited imaging depth, photostability issues, background interference, short retention times, potential toxicity, and need for better tissue penetration capabilities	Variable detection rates reported across studies, with some probes achieving 92.8% accuracy for SLN metastasis detection	Various probes showed tumor-to-normal tissue ratios ranging from 2-10 fold, with some achieving precision within tumor boundaries	ErNPs@POL6326 showed 93.33% sensitivity and 96.08% specificity for SLN metastasis detection in breast cancer models	Probes capable of detecting micrometastases <1mm diameter and distinguishing individual lymph nodes from surrounding tissue	Varies by probe type, with some effective for depths up to 10cm and others limited to superficial applications	NIR-II probes offer superior tissue penetration compared to NIR-I, but still limited compared to other imaging modalities	Fluorescence quenching and background interference from biological tissues reported as major limitations		Varies by probe type; some studies report minimal complications while others note potential for tissue damage	Some probes showed cytotoxicity concerns, allergic reactions possible with certain fluorophores and carriers	Limited long-term data available; some probes designed for rapid clearance within 24-48 hours	Various biocompatible materials including FDA-approved ICG, rare earth elements, peptides, and biodegradable carriers	Nanoparticle sizes typically 50-200nm for optimal lymphatic uptake and retention	Varies from minutes to days; ICG-based probes typically 1-3 hours, nanoparticle probes up to 48 hours	Moderate complexity requiring specialized imaging equipment and probe preparation protocols	Probe preparation and imaging typically adds 30-60 minutes to surgical procedures	Fluorescence imaging systems, specialized cameras, probe synthesis equipment, moderate to high investment	Generally compatible with existing surgical workflows, may require additional imaging equipment	Varies by probe design; some require immediate use while others stable for hours to days	Standard surgical team plus imaging specialists familiar with fluorescence systems	Variable costs depending on probe complexity and imaging requirements	Moderate investment in fluorescence imaging systems and probe preparation facilities	Training for probe selection and fluorescence imaging interpretation	Potential for faster tumor localization and more precise surgical resection	Enhanced precision may reduce positive margin rates and incomplete resections	Better tumor localization may reduce need for second-look surgeries	Fluorescence overlays on standard surgical views provide intuitive visualization	Real-time fluorescence feedback during surgical dissection and resection	Generally good integration with existing surgical instruments	Varies by probe type and operator experience with fluorescence imaging	Emerging protocols for probe selection and imaging interpretation	Comprehensive review of emerging fluorescent probe technologies with novel targeting strategies	Broad applicability across multiple cancer types and surgical specialties	Natural integration with robotic surgery, AI-guided imaging, and augmented reality platforms	Tissue penetration depth, probe stability, and background interference remain significant limitations	Regulatory approval processes for new probes, cost considerations, and learning curve	Comprehensive review article synthesizing multiple preclinical and clinical studies
(Gribkova & Gray, 2025)	Review	Multiple techniques including fiducials (hookwires, microcoils), injectable dyes (ICG, methylene blue, Tc99m), robotic bronchoscopy, electromagnetic navigation, and 3D planning systems	Lung	Intraoperative Imaging and Localization Techniques	10.1053/j.semtcvs.2025.05.010	Comprehensive lung techniques; many methods (clips, dyes, EM navigation) transferable to GI	Comprehensive review of lung localization techniques; clips, dyes, EM navigation all transferable to GI; informs domains 1,2,3,6.	7	Multiple techniques including fiducials (hookwires, microcoils), injectable dyes (ICG, methylene blue, Tc99m), robotic bronchoscopy, electromagnetic navigation, and 3D planning systems	Physical: hookwires, microcoils, 4-hook wires. Injectable: ICG, methylene blue, Tc99m, barium, lipiodol, medical glues. Systemic: pafolacianine	Robotic platforms (Monarch, Ion, Galaxy), electromagnetic navigation bronchoscopy, cone-beam CT, shape-sensing technology, 3D virtual reality planning software	Risk of pneumothorax, marker migration, off-target staining, respiratory variation affecting accuracy, CT-to-body divergence, limited haptic feedback in robotic surgery	93-97% with ultrasound, 91% with ENB, 96-99% with Tc99m, 96.7-98.7% with robotic bronchoscopy, 100% localization in PRECISION-1 with RB	Variable by technique - fiducials most precise, dyes prone to diffusion. RB provides improved precision with minute adjustments capability	Pafolacianine: 85% of lung malignancies express folate receptors, but 26% false positive rate due to inflammatory uptake	Variable - fiducials provide point precision, dyes limited by diffusion, robotic systems offer sub-millimeter precision	Pafolacianine limited to <1.5cm depth from pleura, Tc99m effective up to 18 hours, electromagnetic systems limited by field strength	ICG provides good tissue penetration with infrared fluorescence, varies by administration route and tissue type	4D-SPiNDrive recalled due to electromagnetic sensor interference with other equipment. Respiratory motion affects accuracy		Fiducials: pneumothorax, hemorrhage, air embolism. Injectable dyes: minimal complications. ENB vs percutaneous: significantly fewer pneumothorax/hemorrhage with ENB	ICG minimal side effects, methylene blue well-tolerated, Tc99m minimal adverse effects, inflammatory response with barium/lipiodol	Medical glues remain weeks, potential chronic inflammation. Fiducials may migrate. Most dyes clear within hours to days	ICG (FDA approved), Tc99m (established nuclear medicine agent), methylene blue (established), medical grade adhesives, metallic fiducials (biocompatible)	Microcoils <1mm, hookwires 20-gauge, risk varies by location and marker type	ICG: hours, Tc99m: up to 18 hours, medical glues: weeks, fiducials: permanent until removal	Variable: fiducials moderate, robotic bronchoscopy high, simple dye injection low	Percutaneous marking adds separate procedure, robotic bronchoscopy comparable to traditional, intravenous ICG immediate	Robotic platforms $450-500k, ENB $200-300k, per-procedure costs $2014-2235, CT guidance, gamma probe for Tc99m	DaVinci system compatible with ICG, robotic platforms integrate with existing OR equipment, some require specialized cameras	Variable: ICG hours, Tc99m up to 18 hours, fiducials can remain days to weeks, medical glues weeks	Variable: percutaneous requires interventional radiologist, robotic bronchoscopy requires trained pulmonologist, intraoperative requires surgical team familiarity	RB per-procedure $2235 vs ENB $2014, fiducials low cost, robotic systems expensive but may reduce complications	Robotic platforms require significant capital investment, electromagnetic navigation systems, specialized imaging equipment	Training for robotic systems, maintenance contracts, disposable costs for single-use components	3D planning reduces operative time, improved precision reduces exploration time	RB associated with fewer complications than percutaneous approaches, improved precision reduces reoperations	Larger resection margins with RB localization, fewer instances of re-resection reported	Robotic systems provide 3D visualization, real-time navigation feedback, some with built-in cameras for continuous visualization	Shape-sensing technology provides real-time position feedback, fluorescence imaging provides immediate target visualization	Robotic systems improve ergonomics over manual bronchoscopy, reduced fatigue during long procedures	RB provides more consistent results than manual techniques, but still requires training and experience	3D planning systems provide standardized anatomical visualization, robotic systems offer reproducible navigation pathways	Integration of multiple modalities (electromagnetic, optical, robotic) in single platforms, 3D AI-assisted planning	Techniques applicable across thoracic procedures, potential expansion to other anatomical regions	Already integrated with robotic surgery, AI pathways planning, potential AR integration for enhanced visualization	Respiratory motion compensation, miniaturization limits, integration complexity between different navigation systems	High capital costs, extensive training requirements, workflow integration challenges, regulatory considerations for new devices	Comprehensive review of current techniques and technologies
(Meershoek et al., 2021)	Retrospective, n=25	Manual and automatic registered volume navigation (mVNav/aVNav) coupling real-time US with pre-interventional CT/MR imaging for radiofrequency and microwave ablation of liver lesions	Liver	Assessing the value of volume navigation during ultrasound-guided radiofrequency- and microwave-ablations of liver lesions	10.1016/j.ejro.2021.100367	Liver ablation navigation with EM tracking; applicable to CRC liver metastases treatment	EM volume navigation for liver ablation; applicable to CRC liver metastases; informs domains 1,3,5.	6	Manual and automatic registered volume navigation (mVNav/aVNav) coupling real-time US with pre-interventional CT/MR imaging for radiofrequency and microwave ablation of liver lesions	No physical markers - virtual navigation using anatomical landmarks from CT/MR co-registered with real-time ultrasound images	Electromagnetic transmitter system with VNav tracking brackets on transducers, driveBAY system, omniTRAX active patient tracker for automatic registration	Lesion invisibility on conventional ultrasound (55.8% of failed cases), isoechogenicity, small size, subphrenic location, cirrhosis, patient habitus. Limited accuracy of manual registration versus automatic methods requiring interventional CT	95% overall technical success rate: 93.8% conventional US, 100% mVNav, 100% aVNav, 80% CT-guidance. 69.6% of US-invisible lesions localized with mVNav	Mean navigation error 5.7 ± 2.3 mm (range 3.0-9.0 mm) for mVNav when measurable, comparable to 5.8mm reported in literature	Not specifically reported for navigation accuracy, but 95% technical ablation success suggests high sensitivity	Limited by ultrasound resolution and CT/MR registration accuracy. Median 3 landmarks used for mVNav registration refinement	Limited to ultrasound penetration depth, typically adequate for liver lesions up to 15cm depth	Ultrasound penetration adequate for most liver ablations, but limited by patient habitus, cirrhosis, and gas interference	Electromagnetic interference possible with driveBAY system near other electronic equipment		No specific complications from navigation reported. Overall ablation complications not detailed beyond technical success rates	Not reported for navigation components. Standard ablation adverse reactions apply	Not applicable - navigation is procedural tool, no retained materials	No retained materials - electromagnetic sensors and software-based navigation only	Not applicable - virtual navigation system	Real-time navigation during procedure only	Moderate - requires electromagnetic setup, image co-registration, landmark identification. mVNav simpler than aVNav	Median 3 landmarks for registration, time not quantified but described as practical compared to point registration	Logiq E9 US system, driveBAY electromagnetic system, VNav tracking brackets, specialized software	Compatible with standard US systems when equipped with navigation hardware. Requires CT intervention suite	Real-time navigation - no delay between marking and surgery	Experienced interventional radiologist, technician for electromagnetic system setup and calibration	Not specified, but described as lower cost than CT guidance due to reduced radiation, contrast, improved logistics	Electromagnetic transmitter system, compatible US equipment, CT intervention suite for backup	Training for navigation system operation, electromagnetic system maintenance, software updates	Not quantified, but described as improving logistics and reducing need for CT guidance	100% technical success with mVNav vs lower rates with other methods, suggesting improved precision	Higher technical success rates suggest complete treatment more likely. 95% overall success rate	Described as practical plane-lock registration system, more user-friendly than point registration	Real-time ultrasound navigation with virtual target overlay, immediate verification of electrode placement	Standard ultrasound probe handling with electromagnetic tracking brackets, described as practical	4 experienced interventionalists performed procedures, consistency not specifically measured	Sequential protocol: US→mVNav→aVNav→CT guidance with 2-point scoring system for lesion certainty	First clinical application of electromagnetic volume navigation for liver ablations, doubles US-guided treatments	Applicable to other ablation procedures, potentially adaptable to other interventional procedures requiring navigation	Electromagnetic navigation compatible with AI-assisted image analysis, AR overlay potential	Limited by ultrasound image quality, electromagnetic interference, registration accuracy limitations	Requires new equipment investment, operator training, established workflows with conventional methods	Retrospective analysis of clinical cases
(Schullian et al., 2021)	Retrospective, n=26	Stereotactic radiofrequency ablation using optical navigation system with three-dimensional planning and real-time image fusion for precise probe placement	Breast	Stereotactic Radiofrequency Ablation for Breast Cancer Liver Metastases	10.1016/j.jvir.2017.09.027	Liver metastases ablation navigation; relevant to CRC liver mets but not primary detection	Stereotactic RF ablation with optical navigation for breast cancer liver metastases; treatment-focused; informs domain 3 marginally.	5	Stereotactic radiofrequency ablation using optical navigation system with three-dimensional planning and real-time image fusion for precise probe placement	8-10 radiopaque skin fiducial markers (BeekleySpots) for paired-point registration with optical navigation system	Treon optical navigation system with Atlas aiming device for precise RF probe placement using three-dimensional reconstruction	Large tumor size management (up to 8.5cm), multiple metastases (up to 9 lesions), precise electrode placement in proximity to vital structures, and achieving complete ablation coverage	96.9% primary technical success rate (62/64), 100% secondary success after retreatment	Mean 8.3 ± 3.8 probe positions required per session with precise stereotactic guidance	Not specifically reported for imaging detection	Capable of 2cm average spacing between RF electrodes with overlapping ablation zones	Not specified for navigation system range	Multiple probe depths calculated by navigation system for varied tissue penetration	Respiratory triggering used to minimize motion artifacts during electrode placement		One pleural effusion (3.2%) requiring drainage; 0% perioperative mortality	No adverse reactions reported to fiducial markers	Not reported for markers; patients followed median 23.1 months	BeekleySpots radiopaque markers; materials not specified for toxicity	Skin surface markers; no risk of obstruction	Temporary skin markers for single procedure	High complexity requiring specialized navigation system, multiple electrode coordination, and 3D planning	Mean ablation time 73.9 ± 47.5 minutes (median 64.5 min)	Specialized RF system, optical navigation (Treon), aiming device (Atlas), 200W generator	Requires dedicated stereotactic RF equipment; not compatible with conventional RF	Same-day procedure with immediate marker placement and ablation	Interventional radiologist, anesthesiologist, specialized technician	High cost due to specialized equipment and lengthy procedure time	Specialized interventional suite with optical navigation and stereotactic RF capabilities	Extensive training for stereotactic technique, equipment maintenance, specialized technical support	Not applicable; different procedure type	Low complication rate (3.2%) suggests good precision	7.8% local recurrence rate; some patients required retreatment	Sophisticated 3D planning interface with navigation guidance	Real-time navigation and confirmation imaging with image fusion	Multiple probe manipulation required; ergonomics not specifically assessed	Not assessed; single-center experience	Standardized stereotactic protocol with defined steps and navigation system	Advanced stereotactic navigation for RF ablation achieving superior precision compared to conventional CT/US-guided techniques	Applicable to various liver tumors and potentially other organs	Compatible with robotic systems and advanced imaging fusion	Physics limitations of RF energy distribution and heat dissipation in large lesions	High cost, specialized training requirements, and limited equipment availability	Retrospective single-center registry study
(Lukac et al., 2025)	Observational, n=66	Comparison of wire-guided localization (WGL) versus four non-radioactive seed technologies (Magseed®, Pintuition®, SAVI SCOUT®, LOCalizer™) for breast lesion marking.	Breast	Eco-logistical comparison of non-radioactive seeds and the wire-guided localization for intraoperative detection of breast lesions	10.1016/j.ejso.2024.108779	Breast localization technologies; magnetic/RF seed concepts transferable to GI	Comparison of magnetic/RF seed technologies for breast lesion localization; seed concepts transferable to GI; informs domains 3,4,6.	6	Comparison of wire-guided localization (WGL) versus four non-radioactive seed technologies (Magseed®, Pintuition®, SAVI SCOUT®, LOCalizer™) for breast lesion marking.	Magseed® (ferromagnetic), Pintuition® (permanent magnet), SAVI SCOUT® (radar-based), LOCalizer™ (radiofrequency), versus traditional wire/clip combination.	Probe-guided detection systems: magnetic probes for Magseed®/Pintuition®, radar detector for SAVI SCOUT®, RF detector for LOCalizer™, versus visual wire identification.	Wire-guided localization requires additional patient visits, risk of wire dislocation, patient discomfort, scheduling constraints requiring same-day surgery, and environmental impact concerns.	Not specifically reported, but all NRS technologies showed successful localization in clinical studies referenced.	Not specifically reported for localization accuracy measurements.	Not reported for individual NRS detection systems.	Not specifically reported for distinguishing adjacent markers or lesions.	Detection ranges: Magseed® and Pintuition® use magnetic detection, SAVI SCOUT® radar-based, specific ranges not detailed.	Not specifically reported for different abdominal wall thicknesses in breast applications.	Pintuition® noted as not causing MRI artifacts, suggesting good compatibility with imaging modalities.		Not specifically reported for individual NRS technologies in this analysis.	Not specifically reported, though liposomal formulations mentioned as having low pseudoallergic reaction risk.	Pintuition® has <180 days placement limitation; other markers can remain indefinitely without reported long-term effects.	Materials: titanium (clips), stainless steel, nitinol, various biocompatible plastics and polymers across different marker systems.	Marker sizes: Magseed® ≈0.02g, Pintuition® ≈0.05g, SAVI SCOUT® 1g, sizes designed to minimize migration risk.	Variable: Pintuition® <180 days maximum, others can remain indefinitely until surgical removal.	NRS placement similar to biopsy procedures; less complex than wire placement requiring precise timing coordination.	NRS eliminates day-of-surgery wire placement time; can be placed during routine clinical visits.	Magnetic probes (Magseed®/Pintuition®), radar detector (SAVI SCOUT®), RF detector (LOCalizer™), versus standard surgical instruments for wire.	All NRS systems compatible with existing laparoscopic breast surgery equipment and workflows.	NRS allow flexible scheduling: Pintuition® <180 days, others indefinite timing flexibility.	Single operator for placement (similar to biopsy), standard surgical team for removal.	Not detailed, but previous studies showed radioactive seeds reduced costs by 78% compared to wire localization.	Detector probes for each NRS system, but many hospitals already have NIR-capable equipment available.	Initial detector equipment investment, but reduced by elimination of day-of-surgery coordination requirements.	Previous studies showed reduced operative times with seeds compared to wire localization techniques.	NRS eliminate wire dislocation and associated complications.	Seeds allow confirmation of complete excision intraoperatively, potentially reducing reoperations for positive margins.	Probe-guided detection with audio/visual feedback systems for marker localization.	Real-time probe feedback for marker detection and distance guidance.	Handheld probe devices designed for surgical ergonomics and ease of use.	Not specifically analyzed for consistency between different operators.	Standardized placement techniques similar to biopsy procedures across different NRS systems.	First comprehensive eco-logistical analysis comparing environmental impact and workflow optimization of localization techniques.	NRS technologies applicable to multiple organ systems and surgical specialties.	Compatible with robotic surgery platforms and emerging surgical navigation systems.	Equipment acquisition costs, training requirements, technology-specific detection systems needed.	Cost considerations, technology selection among multiple options, regulatory approval processes.	Comparative analysis using streamlined life cycle assessment methodology.
(Bijlstra et al., 2021)	Case series, n=2	Near-infrared fluorescence imaging	Liver	Near-infrared fluorescence-guided metastasectomy for hepatic gastrointestinal stromal tumor metastases using indocyanine green: A case report	10.1016/j.ijscr.2020.12.058	Liver metastases (CRC-relevant); ICG fluorescence established for CRC liver met detection	ICG fluorescence for hepatic GIST metastases; ICG workflow directly applicable to CRC liver mets; informs domains 1,2.	6	Intravenous injection of 10 mg (5 mg/mL) ICG 24 hours prior to surgery; intraoperative open-field NIRF imaging using Quest Spectrum system to localize hepatic metastases with rim-shaped fluorescence signal pattern.	Indocyanine green (Verdye® Diagnostic Green GmbH) at 5 mg/mL concentration, 10 mg total dose administered intravenously.	Quest Spectrum system for open-field intraoperative NIRF imaging; Pearl Trilogy Imaging System (LI-COR) for closed-field ex vivo specimen assessment; combined with intraoperative ultrasonography (IOUS) for deeper lesion detection.	Limited tissue penetration depth (up to 8 mm) preventing visualization of deeper lesions; lesion in segment VI (deeper location) not visible with NIRF requiring IOUS; false-positive signals from calcifications; newly found lesion in segment V not detected by IOUS, only NIRF.	NIRF imaging successfully identified preoperatively known superficial metastases in both cases (100% for known superficial lesions); detected 1 additional previously unknown lesion in case A (segment V); deeper lesions (segment VI in case A, segment VIII in case B) not detected.	Rim-shaped fluorescence pattern correlates with tumor boundaries; closed-field back-table imaging confirmed tumor-free resection margins; microscopic evaluation showed 5mm tumor-free margins in case B; lesion size correlation between imaging and pathology (8mm tumor confirmed).	Not quantitatively reported in study; rim-shaped enhancement pattern described as "typical" for secondary liver tumors; calcifications showed absence of fluorescence, differentiating from true metastases; qualitative assessment by experienced surgeons (12 years NIRF experience).	Resolution sufficient to identify 4-5mm lesions and distinguish rim pattern around metastases; bread loaf sectioning at 5mm intervals for detailed assessment; capable of detecting subcapsular lesions invisible to naked eye.	NIRF light penetration up to 8mm tissue depth; superficial and subcapsular lesions (<8mm) effectively visualized; deeper lesions (segment VI at unspecified depth, segment VIII at 24mm subcapsular) not detectable with NIRF alone.	Effective through liver capsule and up to 8mm subcapsular depth; limited by NIRF physics; deeper lesions require complementary IOUS; abdominal wall thickness not specifically addressed in open surgical approach.	Calcifications from previous cholecystectomy showed no fluorescence (no false positives); ambient light compatibility with Quest Spectrum system; no specific interference from other surgical equipment reported; IOUS provided complementary information without interference.	Quest Spectrum system for open-field imaging requires standard surgical equipment sterilization; handheld components must be sterile or draped; closed-field Pearl Trilogy system used ex vivo doesn't require intraoperative sterilization; standard surgical sterility maintained.	Patient A developed pulmonary embolisms during admission (unrelated to ICG, treated with nadroparin), discharged day 9; Patient B discharged day 6 without complications; no perforations, bleeding, or infections attributed to ICG or NIRF procedure reported.	No adverse reactions to ICG reported in either patient; ICG well-tolerated with established safety profile from decades of clinical use in liver function testing and angiography.	Not assessed in case reports; ICG rapidly excreted via biliary system (half-life 3-4 minutes in blood); no marker designed for long-term retention; follow-up focused on oncologic outcomes not marker-related effects.	ICG (Verdye® Diagnostic Green GmbH): identical safety profile to document 1; FDA/EMA approved; water-soluble; rapidly metabolized and excreted; minimal toxicity; contraindicated only in iodine allergy (contains sodium iodide).	ICG injected intravenously, no physical marker; molecular dye distributed systemically then concentrated in liver; no obstruction or migration risk from marker itself.	ICG administered 24 hours pre-surgery; hepatocyte uptake and biliary excretion create rim pattern around metastases; functional throughout surgical procedure; rapid biliary excretion post-surgery (blood half-life 3-4 minutes, complete elimination within days).	Low: straightforward intravenous injection 24h pre-surgery by standard nursing staff; intraoperative imaging with commercially available system (Quest Spectrum) requires minimal training for experienced surgeons; 12 years institutional experience reported.	ICG injection: <5 minutes day before surgery; intraoperative NIRF imaging: real-time during standard liver mobilization, minimal added time; closed-field ex vivo imaging of bread loaves adds post-resection assessment time but doesn't prolong operative time.	Quest Spectrum system for intraoperative open-field NIRF imaging (commercially available); Pearl Trilogy Imaging System (LI-COR) for ex vivo closed-field assessment; standard IOUS equipment for complementary deep lesion detection; equipment readily available in specialized hepatobiliary centers.	Compatible with open surgical approach; Quest Spectrum system designed for open-field use; complementary to standard IOUS (not replacement); closed-field ex vivo imaging doesn't interfere with standard pathology workflows; adaptable to laparoscopic approach with appropriate camera systems.	Fixed protocol: 10mg ICG administered 24 hours prior to surgery; timing optimized for hepatocyte uptake, biliary excretion, and rim pattern formation around metastases; standardized protocol reduces variability.	Nursing staff for ICG injection; experienced hepatobiliary surgeon (12 years NIRF experience reported); surgical assistants; IOUS operator; pathologist for bread loaf preparation and closed-field imaging; relatively standard surgical team composition with NIRF training.	ICG cost: modest (~$50-100/dose Verdye®); Quest Spectrum system (capital equipment); Pearl Trilogy system (capital equipment); additional personnel time minimal; overall incremental cost moderate compared to total hepatectomy procedure cost; cost-effectiveness from avoided reoperations not quantified.	Specialized hepatobiliary surgical center with NIRF imaging systems (Quest Spectrum, Pearl Trilogy); standard IOUS equipment; pathology laboratory with closed-field fluorescence capability; represents moderate infrastructure investment beyond standard hepatobiliary surgery capabilities.	Training for surgical team in NIRF interpretation (learning curve mitigated by 12 years institutional experience); Quest Spectrum/Pearl Trilogy maintenance contracts; ICG quality control (FDA-approved product with established standards); relatively low indirect costs for established centers.	Real-time identification of lesions reduces exploration time; additional lesion found in case A potentially preventing staged second operation; not specifically quantified; complementary IOUS still required for deeper lesions; bread loaf ex vivo imaging doesn't reduce operative time but improves margin assessment.	Case A: additional lesion detected preventing missed metastasis; resection margins confirmed tumor-free (5mm in case B); precision guidance may reduce excessive resection morbidity; limited sample size (n=2) precludes complication rate comparison; pulmonary embolism in case A unrelated to NIRF technique.	Additional lesion detected in case A (segment V) potentially avoided future reoperation for missed metastasis; margin evaluation with closed-field imaging confirmed adequacy; case B: both lesions addressed in single operation; small sample (n=2) limits generalizability; case A developed new lesions at 5-month follow-up requiring RFA (disease progression, not technical failure).	Simple interface: Quest Spectrum system provides real-time white light and fluorescence overlay views; experienced surgeons (12 years) find visualization intuitive; rim-shaped pattern recognition straightforward; Pearl Trilogy closed-field system for ex vivo assessment similarly user-friendly; minimal interpretation complexity for trained operators.	Immediate visual feedback with Quest Spectrum open-field system during surgery; real-time identification of fluorescent lesions as surgeon mobilizes liver and inspects surfaces; no processing delay; closed-field Pearl Trilogy imaging of bread loaves provides rapid post-resection confirmation (minutes).	Standard open surgical approach; Quest Spectrum system non-invasive overhead positioning; no additional handheld devices required during resection (complementary IOUS probe standard); minimal ergonomic burden; Pearl Trilogy ex vivo imaging doesn't impact operative ergonomics.	Rim-shaped pattern recognition relatively consistent for experienced operators (12 years institutional experience); injection timing standardized at 24h; interpretation may vary for subtle signals; closed-field ex vivo imaging provides objective confirmation reducing intraoperative subjectivity; limited inter-observer variability data in hepatobiliary NIRF community.	Well-standardized institutional protocol: 10mg ICG (5mg/mL) IV at 24h pre-surgery; standardized imaging systems (Quest Spectrum intraoperatively, Pearl Trilogy ex vivo); complementary IOUS protocol; bread loaf sectioning at 5mm intervals; reproducible workflow across cases; NIRF-guided liver metastasectomy increasingly standardized in specialized hepatobiliary centers globally.	First case report of NIRF-ICG specifically for hepatic GIST metastases; demonstrates feasibility of applying established CRLM fluorescence techniques to GIST; rim-shaped pattern similar to other secondary liver tumors; extends institutional standard-of-care from CRLM to additional tumor types.	Scalable within hepatobiliary surgery: applicable to liver metastases from various primary cancers (CRLM already standard-of-care, uveal melanoma reported); potential extension to primary liver tumors; requires specialized hepatobiliary centers with NIRF equipment; less applicable to non-hepatic GIST metastases (peritoneal) due to limited peritoneal visualization.	Compatible with existing robotic platforms (potential for da Vinci integration); AR overlay of fluorescence boundaries feasible; AI-assisted lesion detection algorithms applicable to NIRF images; less cutting-edge than SERS but benefits from incremental technological advances in fluorescence imaging and image-guided surgery.	Limited tissue penetration (8mm maximum depth) fundamental NIRF physics limitation; deeper lesions require complementary IOUS; rim pattern interpretation requires experience; false negatives for deep lesions; false positives potential (though calcifications distinguished); non-tumor-specific (hepatocyte uptake mechanism).	Low-moderate adoption barriers: ICG FDA/EMA approved with established safety; Quest Spectrum and similar NIRF systems commercially available; growing body of evidence for CRLM creates momentum; requires specialized hepatobiliary centers with capital investment; learning curve for interpretation; reimbursement pathways increasingly established for fluorescence-guided surgery; broader adoption faci…	Case report (n=2 patients); descriptive study documenting feasibility and technique; no comparative or control group; lowest level of evidence but addresses novel application.
(Ahmed et al., 2024)	Retrospective, n=114	Magnetic seed localization	Breast	Evaluation of the MagSeed localization technique for non-palpable breast tumours in young breast cancer patients with dense breast parenchyma. A retrospective single center study of 114 cases.	10.1016/j.ejso.2024.109004	Breast-specific magnetic detection; handheld probe technology transferable to GI	MagSeed magnetic localization for breast; handheld probe technology transferable to GI; informs domains 1,2,3,4.	6	Magnetic seed localization (MagSeed®) placed 1-2 days pre-surgery under stereotactic or ultrasound guidance, detected intraoperatively using handheld magnetic probe, confirmed by bi-directional mammography	Magnetic seed (MagSeed®, Endomag) combined with HydroMARK® placed at biopsy time to mark tumor location for subsequent seed placement targeting	Handheld magnetic probe (Sentimag®) for intraoperative seed detection; intraoperative specimen mammography (SM) for verification of seed position within excised tissue and cavity shaving guidance	Dense breast parenchyma in young patients (ACR density C: 80.7%, D: 19.3%) affecting seed identification; distance of seed from skin influencing detection; 52.63% had primary systemic treatment causing potential tissue changes affecting localization accuracy	100% successful localization of index lesion achieved in all 114 cases; seed location in specimen: central 65.8%, excentric 22.8%, peripheral 11.4%	Mean distance of MagSeed® to HydroMARK® (initial biopsy marker): 5.24mm (range 0-13.8mm); peripheral seed location in 11.4% cases indicating less precise centering	Not explicitly reported in sensitivity/specificity terms; 100% lesion identification suggests high sensitivity, but formal diagnostic metrics not calculated	Single seed per lesion; spatial resolution not explicitly discussed but mean seed-to-tumor distance of 5.24mm suggests millimeter-level precision	Detection capability through dense breast parenchyma; greater distance from skin may negatively influence identification (correlation found between density, seed-skin distance, and detection difficulty)	Magnetic detection through dense breast tissue (ACR C/D); correlation found between breast density and seed detection difficulty, requiring intraoperative SM guidance in some cases	Not reported; magnetic technology potentially less susceptible to imaging artifacts but study does not address interference with other devices	Not discussed; standard sterile placement technique implied with percutaneous insertion under imaging guidance	Overall R0 resection: 94.8%; same-session cavity shaving needed: 16.7%; secondary re-excision: 6.14%; no specific marker-related complications reported (perforations, bleeding, infections)	Not reported; no allergic reactions or inflammatory responses to magnetic seed documented	Not discussed; study limited to immediate perioperative period; seed retention duration within specimen not evaluated long-term	Magnetic seed material not specified (Endomag proprietary); HydroMARK® hydrogel-based marker; materials chosen for MRI/mammography visibility and biocompatibility	Marker dimensions not specified; small enough for percutaneous placement through standard introducer under stereotactic/ultrasound guidance	MagSeed® placed 1-2 days before surgery; designed for longer retention than wire-based systems (avoids same-day coordination requirements)	Requires imaging guidance (stereotactic or ultrasound) and precise targeting of HydroMARK® from prior biopsy; bi-directional mammography confirmation needed; operator experience influences accuracy	Placement 1-2 days pre-surgery eliminates same-day coordination delays; allows flexible surgical scheduling compared to wire localization requiring immediate transfer	MagSeed® delivery system, Sentimag® handheld magnetic probe, stereotactic mammography or ultrasound equipment, specimen mammography capability for intraoperative verification	Compatible with existing breast imaging infrastructure (stereotactic mammography, ultrasound); Sentimag® probe integrates into surgical workflow; specimen mammography standard in breast surgery practice	1-2 days between MagSeed® placement and surgery, providing scheduling flexibility while maintaining localization accuracy	Radiologist for MagSeed® placement under imaging guidance; surgeon uses handheld probe intraoperatively; radiographer for specimen mammography; multidisciplinary breast team for coordination	Not reported; MagSeed® system involves proprietary marker and detection probe costs; potential cost offset by eliminating same-day coordination requirements and reducing re-excision rates	Sentimag® detection system (one-time equipment purchase), compatible with existing mammography/ultrasound infrastructure; lower infrastructure burden than radioactive seed techniques (no nuclear medicine license)	Training surgeons in Sentimag® probe use; specimen mammography interpretation; coordination protocols between radiology and surgery departments	Eliminates same-day wire placement coordination delays; intraoperative specimen mammography may add time (16.7% required same-session cavity shaving) but improves first-pass success	R0 resection achieved in 94.8%; secondary re-excision only 6.14%; similar clear margin rates between wire and non-wire techniques (70.8-87.4%); suggests magnetic localization maintains precision while reducing wire-related complications	Secondary re-excision needed in only 6.14% of cases; lower than historical wire localization rates; proper initial localization with MagSeed® minimizes need for return to OR	Handheld Sentimag® probe provides real-time magnetic field strength feedback; specimen mammography offers visual confirmation of seed position (central, excentric, peripheral); intuitive for surgeons familiar with gamma-probe technology	Sentimag® probe provides continuous magnetic field strength readings as surgeon approaches seed; intraoperative specimen mammography confirms excision adequacy before closing; immediate feedback enables same-session cavity shaving (16.7% of cases)	Handheld probe design facilitates easy intraoperative use; eliminates external wire component that limits patient positioning/draping; allows flexible surgical approach planning without predetermined trajectory constraints	Not explicitly reported; 100% success rate across all cases suggests good consistency; correlation between breast density and peripheral seed location may reflect inter-operator variability in dense tissue targeting	Technique appears highly protocolized: standardized 1-2 day pre-op timing, stereotactic or ultrasound guidance selection criteria, bi-directional mammography confirmation, intraoperative specimen mammography protocol for cavity shaving decisions	MagSeed® represents non-radioactive alternative to radioactive seed localization, eliminating nuclear medicine licensing requirements; magnetic detection offers unique combination of extended retention (vs wire same-day requirement) with non-radioactive safety profile	Magnetic localization principles potentially applicable to other organs beyond breast; technology currently optimized for breast applications; scalability limited by need for markers within handheld probe detection range	Not discussed; magnetic technology potentially compatible with MRI-based surgical planning; less likely to cause artifacts than metallic markers in advanced imaging; potential for integration with robotic-assisted surgery	Dense breast parenchyma (ACR C/D) creates detection challenges; greater seed-to-skin distance impairs identification; magnetic field detection range limits application to superficial/moderate depth lesions; tissue characteristics affect magnetic signal penetration	Requires capital investment in Sentimag® system; learning curve for surgical team; paradigm shift from same-day wire localization to pre-operative seed placement requires workflow reorganization; limited long-term outcome data in young dense breast population may slow adoption	Retrospective single-center observational study; descriptive analysis of consecutive cases; no control group (historical wire localization comparison implied but not contemporaneous); Level III evidence
(Tsoumakidou et al., 2021)	Review	Wire localization	Other	Image-guided marking techniques in interventional radiology: A review of current evidence	10.1016/j.diii.2021.07.002	Excellent review: Multiple techniques including GI applications; broad methodology coverage	Comprehensive review including GI applications; multiple techniques directly applicable; informs all seven domains.	8	Comprehensive review of multiple techniques: hook-wire placement, ethiodized oil (Lipiodol®) marking, dye injection, radioisotopes, micro-coils, and fiducial markers for various organs under ultrasound/CT/MRI guidance	Hook-wires (3-15cm with terminal hook/pigtail), ethiodized oil (Lipiodol®), dyes (methylene blue, indocyanine-green, indigo-carmine), radioisotopes (125-Iodine), metallic coils, fiducial markers (platinum coils), radioactive seeds, magnetic seeds, hydrogel markers	Multiple guidance modalities: fluoroscopy for ethiodized oil/radioisotopes, handheld gamma-probes for radioactive seeds, intraoperative ultrasound for metal/hydrogel markers, automated tumor-tracking radiotherapy systems for fiducials in SBRT	Small tumor dimensions, deep location, respiratory movements/organ motion, non-palpable lesions, ground-glass opacities in lung, HCC invisible on ultrasound (up to one-third), isoechogenicity/-density to surrounding parenchyma, conversion from VATS to thoracotomy (63% for nodules ≤10mm, >5mm from pleura), anthracotic pigmentation obscuring dye markers, bilobar liver metastases requiring multiple …	Hook-wire lung: 98-99.6% success; dye injection lung: up to 100%; ethiodized oil liver: 100% HCC visibility post-injection; fiducial liver SBRT: 100% placement success; 35% endovascular lung fiducials unsuitable for automated tracking (poor shape/position)	Hook-wire cannula tip placement: within nodule or maximum 1-2cm radius; fiducial placement: <2cm from tumor for liver/lung SBRT; ethiodized oil enables precise targeting and margin evaluation post-ablation	Not explicitly reported for individual techniques; article focuses on technical success rates rather than diagnostic performance metrics	Multiple markers can bracket lesions >2cm or satellite lesions (breast); 2+ fiducials placed <2cm apart for liver SBRT; completely round coil shape needed for automated tracking system detection	Not explicitly stated; varies by technique (gamma-probe for radioactive seeds, fluoroscopy for ethiodized oil/radioisotopes, direct visualization for wires/coils)	Ethiodized oil effective through liver parenchyma; radioisotopes/radioactive seeds detected through breast tissue; fiducials visible on CT/fluoroscopy through body tissues; technique selection depends on depth/visibility	Not explicitly discussed; automated tracking systems may fail with improperly shaped coils (35% unsuitable); anthracotic pigmentation interferes with dye visualization	Not discussed; markers placed percutaneously under sterile technique with skin antisepsis and local anesthesia	Breast WL: vasovagal 7-10%, syncope 1%, wire rupture/dislodgment, pneumothorax; Lung hook-wire: minor 50% (small pneumothorax, hemorrhage, pain, coughing), major 2% (large pneumothorax, air embolism), dislodgement 0.4-20%; Lung dye: minor <10%, major 0%; Lung fiducial percutaneous: pneumothorax up to 33% (drainage needed 12.5%), hemorrhage 19%, migration 5%; Liver fiducial: migration <2.5%, minor…	Methylene blue allergic reactions <1% (pruritus to airway compromise); ethiodized oil hypersensitivity/anaphylaxis uncommon; breast WL patient discomfort/non-collaboration can impair precision	Fiducial migration well-recognized but often <2.5mm; rare significant migration (1/21 dropped into IVC without adverse effects); retained wire fragments if transected during surgery; ethiodized oil provides long-lasting visualization (3-7 days to years)	Metallic (steel, platinum, iron particles), iodinated contrast (ethiodized oil-Lipiodol®), radioactive materials (125-Iodine), dyes (methylene blue, indocyanine-green, indigo-carmine), hydrogel; toxicity generally low, radioactive seeds low-activity	Hook-wires: 3-15cm length; introducer needles: 16-21 gauge (breast), 18-20 gauge (lung/liver); trocar sizes: 18-gauge for fiducials; size affects migration/dislodgement risk	Wires/coils: patient transferred immediately to OR to avoid dislodgement; non-wire localization: 5-30 days pre-surgery possible; ethiodized oil: immediate to 3-7 days (liver), long-lasting (kidney 1-3 days); radioactive seeds: weeks possible	Varies by technique and organ: CT-guided hook-wire requires stepwise advancement avoiding vessels/fissures; ethiodized oil requires arterial catheterization and selective tumor-feeder identification; fiducial placement simpler (similar to biopsy); MRI-guidance requires dedicated breast-biopsy-coil with grid	Ethiodized oil marking increases total procedure time (two-step: catheterization then ablation); wire localization requires coordination between radiology and OR; fiducial placement similar to biopsy duration (typically <1 hour)	Imaging: ultrasound, CT, MRI, fluoroscopy, CBCT; delivery systems: introducer needles (16-21G), coaxial systems, angiographic catheters; detection: gamma-probes, intraoperative ultrasound, specimen radiography; fusion imaging and electromagnetic tracking systems enhance targeting	Hook-wire systems compatible with VATS; fiducials compatible with SBRT automated tracking systems (need proper coil shape/packing); techniques adaptable to various imaging modalities (ultrasound/CT/MRI); electromagnetic navigation bronchoscopy option for transbronchial approach	Wire localization: same day (immediate transfer to OR); non-wire breast techniques: 5-30 days possible; lung hook-wire: same day; ethiodized oil liver: immediate to 3-7 days post-injection; fiducials: weeks possible for SBRT planning	Interventional radiologist for placement (sometimes with surgical/anesthesia support); nuclear medicine license for radioisotope/radioactive seed techniques; multidisciplinary team for treatment planning (surgeons, oncologists, radiologists); angiography requires catheterization team	Not explicitly stated; wire systems relatively inexpensive; radioactive seeds require nuclear medicine license (higher cost); fiducials add material cost; ethiodized oil marking increases procedure time, radiation exposure, and requires two-step process	Advanced imaging (CT, MRI, CBCT, fluoroscopy), angiography suite for ethiodized oil marking, gamma cameras for radioactive techniques, fusion imaging systems, electromagnetic tracking; significant capital investment for comprehensive capabilities	Training for interventional radiologists in multiple techniques; nuclear medicine licensing/regulatory compliance; maintenance of imaging equipment; technical support for fusion/tracking systems; radiation safety programs	Precise localization reduces surgical exploration time; ethiodized oil enables rapid HCC targeting during ablation; proper fiducial placement improves SBRT planning efficiency; failed localization causes VATS-to-thoracotomy conversion (significant time increase)	Precise targeting reduces insufficient excision (increased recurrence risk) and excessive healthy tissue removal; proper margins reduce re-excision need; lung hook-wire has lower complication rate than electromagnetic navigation bronchoscopy	Definitive marking prevents incomplete resection; breast WL clear margins 70.8-87.4%; liver HCC marking: 1-year local progression 3.9%, 5-year 5.3%; lung hook-wire success 98-99.6% reduces conversion to thoracotomy; fiducial marking prevents missing lesions after neoadjuvant therapy (30% disappeared radiologically but remained targetable)	Varies by technique: wire systems simple but rigid trajectory constrains surgical approach; gamma-probes provide auditory/visual feedback; ethiodized oil visible on fluoroscopy/CT provides clear visual target; intraoperative ultrasound for hydrogel markers requires interpretation skills	Ethiodized oil provides persistent visual feedback during ablation and margin assessment; gamma-probes give real-time auditory signal intensity; intraoperative ultrasound real-time for hydrogel markers; fluoroscopy real-time for coils/fiducials	Wire systems constrain surgical approach (radiologist determines trajectory, may not be ideal for surgeon); hook-wires have external component requiring careful handling; handheld probes (gamma, magnetic) easily maneuverable; non-wire systems allow surgeon-determined optimal approach without trajectory constraints	Technique-dependent: wire localization subject to radiologist skill in trajectory planning; dye injection success varies with operator experience and tissue characteristics (anthracotic pigmentation); fiducial placement similar to biopsy (standardizable); automated tracking systems reduce operator dependence	Multiple techniques exist without universal standardization; breast localization most standardized (WL and n-WL well-established); lung approaches vary (percutaneous, endovascular, transbronchial); liver ethiodized oil technique follows standard angiography protocols; fiducial placement follows biopsy-like protocols	Comprehensive review of multiple organ systems and techniques; highlights ethiodized oil's unique long-lasting visualization advantage; discusses emerging endovascular and transbronchial alternatives to percutaneous approaches; emphasizes role of fusion imaging and electromagnetic tracking in simplifying procedures	Techniques demonstrated across multiple organ systems (breast, lung, liver, kidney, bone, soft tissue, lymph nodes, viscera); principles transferable to new applications; technology-agnostic approach allows adaptation as new imaging modalities emerge	Explicitly mentions fusion imaging, electromagnetic tracking systems, and online MRI-guided adaptive radiotherapy; discusses AR/VR potential through automated tracking systems; fiducials compatible with robotic SBRT delivery systems (CyberKnife); CT-guided techniques adaptable to augmented reality surgical guidance	Respiratory motion/organ deformation limits precision (liver motion up to 55mm with deep breathing); pneumothorax risk with transthoracic approaches limits lung applications; some HCC invisible on standard imaging despite marking; automated tracking requires specific coil geometries (35% unsuitable); deep lesions challenging for all techniques	Multiple competing techniques create decision paralysis; radioactive methods require nuclear medicine licensing (regulatory barrier); ethiodized oil marking adds procedure complexity (two-step process); requires interventional radiology expertise availability; some techniques (endovascular fiducials) highly specialized with limited dissemination; cost considerations for advanced imaging/tracking …	Narrative review article synthesizing existing literature; includes case series, retrospective studies, comparative studies; no original randomized controlled trials presented; evidence level varies by technique (breast most robust, some visceral applications limited to small case series)
(Dhatt et al., 2023)	Case series, n=1	Ultrasound-guided localization	Liver	Percutaneous microcoil localization as an aid to ultrasound-guided hepatic gastrointestinal stromal tumor metastasis resection: A case report	doi.org/10.1016/j.epsc.2023.102659	Liver lesion microcoil marking; US-occult detection relevant to CRC liver metastases	Microcoil marking for US-occult liver lesion; applicable to CRC liver metastases; informs domains 1,2,3.	7	CT-guided percutaneous microcoil placement preoperatively followed by intraoperative ultrasound-guided surgical resection. Microcoil serves as sonographic landmark for ultrasound-occult lesions during open surgery.	Physical marker: 0.018" pushable VortX microcoil (Boston Scientific) deployed through 21-gauge Chiba needle	CT fluoroscopy for microcoil placement; intraoperative B-mode ultrasound with radiologist interpretation for microcoil visualization and surgical guidance	Liver nodule not visible on preoperative or intraoperative ultrasound despite PET/CT positivity. Dense adhesions and liver capsule fusion to abdominal wall from multiple prior surgeries. Fibrotic liver parenchyma. Challenge of intraoperative localization without real-time CT availability in OR.	100%: Microcoil successfully placed and identified intraoperatively via ultrasound, enabling complete resection	Lesion 8×8mm, 9mm from liver surface. Microcoil enabled ultrasound localization where direct tumor visualization failed. Margins marked with 27-gauge needles based on PET/CT measurements	Not formally reported; single case report. Frozen section confirmed complete resection of metastatic GIST with focal nodular fibrosis	Microcoil approximately 0.018" diameter, creating distinct sonographic target. Resolution limited by ultrasound capabilities (several millimeters)	Not applicable (fixed physical marker visualized by ultrasound contact scanning)	Ultrasound penetration adequate for surface/subcapsular lesions. Lesion 9mm deep was accessible. Dense adhesions and fibrotic liver complicated but did not prevent detection	Not reported. Metallic microcoil creates characteristic ultrasound artifact (high echogenicity with posterior shadowing) but no interference mentioned	Microcoil deployed via sterile technique; single-use device. Standard sterile prep and draping for CT-guided placement	No complications from microcoil placement or resection procedure. Patient discharged postoperative day 3. Procedure performed without complication	No adverse reactions reported to microcoil material or CT contrast if used	Three-year follow-up: liver remained clear on subsequent PET/CT imaging. Long-term effects of retained metallic coil not assessed but no issues noted	VortX microcoil (Boston Scientific): medical-grade metal (likely platinum or nitinol), non-degradable, biocompatible, permanent implant	0.018" (0.46mm) diameter microcoil, very small, deployed through 21-gauge needle. Minimal risk of obstruction given size and hepatic location	Permanent retention. Microcoil remained sonographically visible throughout 3-year follow-up period. Non-degradable marker	Moderate complexity: CT-guided percutaneous access, breath-hold coordination under general anesthesia, precise intralesional needle placement, microcoil deployment through Chiba needle	CT localization and deployment: estimated 15-30 minutes. Same-day sequential procedures under single anesthetic. Total procedure time not separately reported	CT scanner with fluoroscopy, 21-gauge Chiba needle, 0.018" VortX microcoils, pusher device. Intraoperative ultrasound machine. Interventional radiology suite access	Compatible with standard open surgical technique. Ultrasound-guided resection widely used. Microcoil visible on standard B-mode ultrasound without special imaging modes	Same-day sequential procedures under single anesthetic. Immediate progression from CT-guided placement to surgical resection within 1-2 hours	Interventional radiologist for microcoil placement, surgeon, anesthesiologist, radiology technologist, intraoperative ultrasound technologist. Multidisciplinary coordination critical	Not reported. Costs include: VortX microcoil (single-use device), CT fluoroscopy time, interventional radiology physician, general anesthesia time, intraoperative ultrasound	CT suite with fluoroscopy capability, interventional radiology service, intraoperative ultrasound equipment. Standard infrastructure for most tertiary centers	Training for interventional radiologists on microcoil placement technique, multidisciplinary care coordination time, ultrasound interpretation training	Not quantified but enabled minimized hepatic dissection through precise localization, potentially reducing operative time versus blind exploration through dense adhesions	No complications in this case. Precise localization limited dissection extent, minimizing bleeding risk and injury to portal vein structures near tumor	Complete resection confirmed by frozen section. Three-year disease-free follow-up. Avoided incomplete resection that would require reoperation through difficult adhesions	Standard ultrasound interface. Microcoil appears as hyperechoic focus with posterior shadowing. Familiar imaging modality for surgeons. Radiologist interpretation assisted intraoperatively	Real-time ultrasound visualization of microcoil position during surgical dissection. Dynamic feedback as probe moved across liver surface	Standard ultrasound probe ergonomics. Familiar handling for trained operators. Microcoil placement via standard CT-guided needle technique	Single case report; inter-operator variability not assessed. Success depends on interventional radiologist's needle placement skill and surgeon's ultrasound interpretation ability	Technique adaptable but not fully standardized. Requires institution-specific coordination between interventional radiology and surgery. Protocol documented but not validated across multiple centers	Novel pediatric application of adult hepatic RF ablation localization technique. Adapts pulmonary microcoil localization method to hepatic surgery. Addresses ultrasound-occult liver lesions through hybrid CT-ultrasound approach	Technique potentially applicable to other ultrasound-occult abdominal/pelvic lesions. Could extend to kidney, pancreas, retroperitoneal masses. Scalable to adult populations and other tumor types	Microcoil markers compatible with MRI, CT. Could integrate with augmented reality surgical navigation overlaying preoperative imaging. Potential fusion with robotic surgery platforms using multimodal imaging	Requires CT availability for placement. Cannot adjust marker position once deployed. Limited to single-point localization. Ultrasound visibility depends on tissue composition and depth. Dense adhesions may limit ultrasound penetration	Requires coordination between interventional radiology and surgery departments with synchronized scheduling. Limited to institutions with both capabilities. Technique not yet standardized or widely known. Regulatory considerations for off-label device use	Single case report following CARE guidelines. No control group or comparative analysis
(W. W. Kim et al., 2011)	Prospective, n=12	Radioguided surgery	Other	Radioguided surgery using an intraoperative PET probe for tumor localization and verification of complete resection in differentiated thyroid cancer: A pilot study	10.1016/j.surg.2010.08.004	Radio-guided thyroid surgery; handheld probe concept applicable but different tracer needs	Radioguided thyroid surgery with handheld gamma probe; probe detection concept transferable; informs domain 1.	5	Radioguided surgery using handheld intraoperative PET probe (NodeSeeker®) detecting 511 keV photons from 18F-FDG injection 2-6 hours preoperatively. Real-time tumor localization through direct radioactivity measurement with target-to-background ratios.	Radiopharmaceutical marker: 18F-FDG (mean 363 MBq, range 227-570 MBq) injected intravenously, exploiting tumor glucose metabolism for detection	High-energy gamma probe (NodeSeeker®, GE Healthcare): 10mm tip diameter, 33mm shielding, detects 511 keV photons with 10-second accumulated counts for T/B ratio calculation	Difficulty localizing non-palpable metastatic lymph nodes intraoperatively, especially in fibrotic scar tissue from prior surgeries. WBS-negative recurrences (up to 20% of cases). False positives near physiologic FDG uptake sites (submandibular gland, pharynx). Occult microscopic disease easily missed during conventional exploration.	100% (12/12 patients): All preoperative PET-positive lesions localized by PET probe. Additionally detected 7 PET-negative lesions intraoperatively	Mean T/B ratio malignancy: 1.51±0.53 (range 1.17-4.03); Non-malignancy: 1.14±0.11. T/B ratio >1.3 used as cutoff for positive detection	Sensitivity: 84% (46/55), Specificity: 97% (109/112), PPV: 94%, NPV: 92%, False positive: 3%, False negative: 16% at T/B ratio cutoff >1.3	PET probe 10mm tip diameter; could distinguish individual lymph nodes in different neck levels (II-VI). Detected additional nodes not seen on preoperative imaging	Not explicitly stated; effective within operative field exploration. T/B ratios checked in vivo and ex vivo throughout dissection zones	Limited discussion; affected by proximity to high physiologic uptake organs (brain, heart, kidney, bladder). Level II nodes challenging near submandibular gland	Physiologic FDG uptake (brain, heart, kidney, bladder, submandibular gland, pharynx) creates background interference. Inflammation can cause false positives	Not explicitly discussed; gamma probe would require standard surgical instrument sterilization protocols	No complications directly attributed to PET probe use. Mean operative time prolonged only 10 minutes. Standard surgical complications not differentiated by probe use	Not reported. No allergic reactions to 18F-FDG or probe contact mentioned	Short follow-up acknowledged as limitation. All postoperative thyroglobulin <2.0ng/ml except one patient (14.8ng/ml). No recurrence evidence at time of publication	18F-FDG radiopharmaceutical: short half-life (110 minutes), well-established safety profile, excreted renally. No permanent materials	Not applicable (radiopharmaceutical in solution, no physical marker)	18F-FDG half-life 110 minutes; effective detection window 2-6 hours post-injection. Optimal timing appears 2-4 hours. Decreased effectiveness beyond 6 hours	Moderate complexity: requires PET/CT imaging, 18F-FDG injection timing coordination (2-6h window), intraoperative probe technique learning, T/B ratio calculation methodology	Added approximately 10 minutes to operative time for probe surveying. Mean operative time 149±64 minutes (range 57-237) total	NodeSeeker® PET probe (GE Healthcare), preoperative PET/CT scanner, 18F-FDG radiopharmaceutical production/injection capability. Nuclear medicine coordination	Compatible with standard surgical instruments. Does not require modification of existing neck dissection techniques. Probe integrated into standard operative approach	2-6 hours between 18F-FDG injection and operative exploration. Mean 228±84 minutes (range 134-395). Timing critical for optimal T/B ratios	Surgeon, nuclear medicine physician for PET interpretation and injection, surgical team. Coordination between departments essential	Not reported. Costs include: PET/CT scan ($60-70 USD in Korea with insurance, higher elsewhere), 18F-FDG radiopharmaceutical, NodeSeeker probe (capital equipment), extended operative time (10min)	PET/CT scanner, cyclotron or radiopharmaceutical delivery system for 18F-FDG production, NodeSeeker probe (capital investment), nuclear medicine department coordination	Training for surgeons on probe technique and T/B ratio interpretation, nuclear medicine coordination overhead, probe maintenance/calibration	Probe added 10 minutes but may reduce overall surgical time by enabling targeted dissection and reducing unnecessary exploration. Precise localization reduced dissection extent	No probe-specific complications reported. May reduce complications by limiting dissection and avoiding injury to adjacent structures during extensive exploration	All postoperative thyroglobulin <2.0ng/ml (except one at 14.8), suggesting complete resection. May reduce reoperations for persistent disease. Complete excision verification intraoperatively	Simple numeric T/B ratio display from 10-second count. Audio signals from probe. Real-time feedback during tissue exploration. Straightforward interpretation of threshold (>1.3 positive)	Continuous real-time radioactivity measurement during operative field exploration. Immediate T/B ratio calculation guides tissue sampling and resection extent decisions	Handheld probe with 10mm tip, 15mm diameter handle, 170mm length. Designed for single-hand operation. Requires perpendicular tissue contact for accurate readings	T/B ratio threshold (>1.3) provides objective criterion. However, probe placement angle and tissue contact affect readings. Patient 10 showed technique-dependent variability (T/B 1.17 with suboptimal technique)	Protocol standardization attempted but acknowledged as not fully established. Optimal T/B cutoff, injection timing (2-6h), and probe technique require further refinement for widespread adoption	Adaptation of high-energy gamma probe technology (511 keV photons) for thyroid cancer applications. Extends radioguided surgery principles to differentiated thyroid carcinoma where iodine scan-negative disease problematic	Applicable to other 18F-FDG-avid cancers. Technology already used for colorectal, breast, lung cancers. Expandable to any malignancy with sufficient glucose metabolism and surgical access	PET probe could integrate with surgical navigation systems, fluorescence-guided surgery, robotic platforms. Radioactivity data could feed AI algorithms for margin optimization	Limited by 18F-FDG half-life (110 min) and physiologic uptake patterns. Cannot detect non-FDG-avid tumors. Resolution limited by photon detection physics. Background radiation affects sensitivity in some anatomic locations	Cost considerations in countries without insurance coverage. Requires nuclear medicine infrastructure and 18F-FDG access. Surgeon training curve. No standardized protocol yet established. Limited to centers with PET/CT capabilities	Prospective, controlled pilot study with IRB approval and informed consent. Single-institution experience
(Odisio et al., 2025)	RCT, n=100	Thermal ablation	Liver	Software-based versus visual assessment of the minimal ablative margin in patients with liver tumours undergoing percutaneous thermal ablation (COVER-ALL): a randomised phase 2 trial	10.1016/S2468-1253(25)00024-X	Ablation monitoring software; applicable to CRC liver met ablation but not primary detection	Software-based ablation margin assessment RCT; treatment endpoint; limited localization relevance; informs domain 6 for deformable registration.	4	Software-based assessment using biomechanical deformable image registration with AI-based autosegmentation to quantify minimal ablative margins during CT-guided thermal ablation. Real-time intraprocedural feedback on ablation coverage.	Software markers (virtual): deformable image registration overlays co-registering pre-ablation tumor boundaries with post-ablation zones on intraprocedural CT images	AI-powered software platform combining biomechanical deformable image registration algorithms with ablation-specific autosegmentation. Quantitative 3D minimal ablative margin assessment on intraprocedural CT.	Visual assessment highly variable, time-consuming, operator-dependent with high inter-observer variability. Traditional co-registration of pre/post-ablation CT prone to inaccuracies. Local tumor progression rates 12-54% with visual methods. Hepatic motion/deformation between imaging timepoints complicates margin assessment. Software needed to overcome subjectivity.	100% technical success for thermal ablation completion in all 100 patients enrolled	Control (visual): mean minimal ablative margin 2.2mm (SD 2.8); Experimental (software): 5.9mm (SD 2.7), p<0.0001; Non-randomized experimental: 7.2mm (SD 2.8)	Not directly reported for imaging methods; primary endpoint was margin achievement rather than tumor detection	Quantitative 3D software provides millimeter-level spatial resolution for margin assessment across entire ablation zone surface	Not applicable (image-based virtual overlay system, not distance-dependent detection)	Not applicable (CT-based visualization penetrates all tissues equally)	Not reported. Software-based system less susceptible to device interference	Not applicable (software system, no physical device requiring sterilization)	Grade 1-3 adverse events: 5/100 patients (5%): control 3/26 (12%), experimental 2/74 (3%). No grade 4-5 events or treatment-related deaths	Not specifically reported for software use (non-contact, non-invasive guidance modality)	Not applicable for software guidance. Study focused on immediate procedural outcomes and initial technical success	Not applicable (virtual/software-based, no physical materials implanted)	Not applicable (virtual markers)	Real-time intraprocedural assessment only; software provides immediate feedback during ablation without need for retention	Moderate-high complexity: requires specialized software platform, AI algorithms, biomechanical registration expertise. Intraprocedural CT image acquisition and processing	Additional time for intraprocedural CT acquisition and software processing not quantified. Enabled real-time decision-making for additional ablations in same session	Specialized software platform with deformable image registration, AI-based autosegmentation algorithms. CT scanner with intraprocedural imaging capability. Advanced workstation for 3D processing	Compatible with standard CT-guided percutaneous thermal ablation equipment (radiofrequency, microwave). Works with existing intraprocedural CT imaging workflows	Real-time/immediate: marking and surgery occur simultaneously during single procedure session	Interventional radiologist performing ablation, radiology technologist for CT, potentially dedicated personnel for software operation and image processing	Not reported. Costs include: software licensing, AI platform access, additional intraprocedural CT scans, extended procedure time, specialized training	CT-compatible interventional suite, high-performance computing workstation, software platform licensing, network connectivity for image transfer/processing	Software training for interventional radiologists, IT support, platform maintenance/updates, potential workflow modifications, quality assurance protocols	Not directly reported but real-time margin assessment may reduce need for additional procedures/reoperations. Enabled immediate decision-making for additional ablations	Lower adverse event rate in experimental groups (3%) vs control (12%). Software guidance enables more precise ablation, potentially reducing complications	Software-guided approach achieved target ≥5mm margin more consistently (mean 5.9-7.2mm vs 2.2mm), potentially reducing local tumor progression and need for retreatment	Software-based graphical interface displaying 3D margin measurements, color-coded visualization of ablation coverage. Quantitative real-time feedback replaces subjective visual assessment	Immediate quantitative margin assessment during ablation enables intraprocedural decision-making for additional ablations to achieve target margins	Computer workstation interface; ergonomics depend on software design. Non-invasive, no handheld device manipulation during procedure	Software-based automated measurements reduce inter-operator variability compared to visual assessment. Standardized algorithms provide objective quantification	Software platform enables standardized margin assessment protocol. Consistent methodology across operators and institutions. Target margin (≥5mm) clearly defined and measured uniformly	First randomized trial of software-based ablation confirmation. Combines biomechanical deformable registration with AI autosegmentation to overcome tissue deformation challenges. Transforms subjective visual assessment into objective quantitative measurement	Potentially applicable to thermal ablation of tumors in other organs (kidney, lung, bone). Software approach scalable across institutions with CT-guided ablation programs	AI-based platform inherently compatible with machine learning evolution. Potential integration with robotic ablation systems, augmented reality visualization, automated treatment planning algorithms	Requires high-quality intraprocedural CT imaging. Computational processing time may delay feedback. Tissue deformation algorithms complex. AI training requires large validated datasets. Software validation across scanner platforms needed	Software cost and licensing requirements. Need for specialized training. Workflow integration complexity. Regulatory approval processes across regions. Institutional investment in technology infrastructure required	Randomized phase 2 superiority trial with interim analysis. Control group enrollment stopped early after demonstrating superiority at 50% enrollment
(Hempfing et al., 2021)	Case series, n=1	Near-infrared fluorescence imaging	Other	Intraoperative indocyanine green-visualization in a difficult to localize central cholangiocarcinoma – A case report	10.1016/j.ijscr.2021.105973	Liver metastases (often from CRC); ICG fluorescence directly relevant to CRC liver mets	ICG fluorescence for liver cholangiocarcinoma; ICG workflow applicable to CRC liver mets; informs domains 1,2.	6	Near-infrared fluorescence imaging using ICG administered 12 hours preoperatively (10mg IV). Stryker/NOVADAQ SPY-PHI portable handheld imaging system visualizes tumor and altered hepatic perfusion patterns intraoperatively in color segmented fluorescence and overlay modes.	Indocyanine green (ICG/VERDYE®) 10mg administered intravenously 12 hours before surgery. ICG emits fluorescence at ~835nm wavelength when excited by near-infrared light, with tissue penetration up to 1cm depth.	Stryker/NOVADAQ SPY-PHI portable handheld imaging system for near-infrared fluorescence detection. System provides color segmented fluorescence (CSF) mode and overlay mode for tumor and perfusion visualization during open hepatectomy.	Exact intraoperative tumor localization challenging despite good preoperative imaging (ultrasound, CT, MRI). Translation of preoperative imaging to surgical field difficult. Central hilar location made histologic confirmation impossible preoperatively via ERCP. Timing and correct ICG administration critical for successful visualization.	100% in this single case report - tumor clearly visualized with ICG staining 12 hours post-administration, allowing successful localization of 1.7cm central cholangiocarcinoma during right hepatectomy.	Not quantified. Tumor was clearly visualized and successfully resected with confirmed negative margins (pT2 cholangiocarcinoma). Visualization allowed precise identification of 1.7cm lesion at liver hilum between segments V and VIII.	Not quantified in this single case report. ICG successfully identified cholangiocarcinoma with altered perfusion pattern. Histology confirmed well-/poorly differentiated cholangiocarcinoma (pT2) with two lymph node metastases (pN1), validating the ICG-guided resection approach.	Not quantified. ICG fluorescence imaging provided clear delineation of 1.7cm tumor at liver hilum with tissue penetration up to 1cm depth. Color segmented fluorescence mode distinguished tumor from surrounding hepatic parenchyma and altered perfusion zones.	ICG fluorescence: tissue penetration up to 1cm depth as per near-infrared properties. Sufficient for superficial liver tumors but limited for deep-seated lesions. Adequate for this case where tumor was at liver hilum between segments V and VIII.	Near-infrared ICG fluorescence: up to 1cm tissue penetration depth. Effective for superficial hepatic tumors but limited for deep parenchymal lesions. In this case, adequate for visualizing central hilar tumor and altered perfusion in adjacent segments V and VIII.	Not specifically reported in this case. General ICG fluorescence can be affected by blood pooling in surgical field. Adequate surgical field exposure and proper camera positioning required for optimal visualization. No specific interference issues mentioned during this procedure.	Stryker/NOVADAQ SPY-PHI handheld imaging system requires standard surgical sterilization or sterile draping for intraoperative use. Device designed for portability and ease of use in operating room environment with standard sterile precautions.	Uneventful intraoperative and postoperative course. Standard right hepatectomy with lymph node dissection performed. Patient discharged 9 days post-surgery (normal length per SwissDRG). No complications from ICG administration or fluorescence imaging reported. No adverse reactions to 10mg ICG dose.	No adverse reactions reported. ICG (VERDYE®) 10mg IV administered 12 hours preoperatively without complications. Patient tolerated procedure well. ICG is FDA-approved with established safety profile - exclusively metabolized by hepatic parenchymal cells with rapid liver clearance and minimal systemic toxicity.	Not applicable - ICG rapidly cleared by liver within hours to days. No implanted materials. Short-term postoperative course uneventful. Long-term oncologic outcome: adjuvant chemotherapy (capecitabine 6 months) recommended per BILCAP trial due to pT2N1 disease. No long-term effects from ICG itself expected.	ICG (VERDYE®, Diagnostic Green GmbH): FDA-approved water-soluble tricarbocyanine dye. Exclusively metabolized by hepatic parenchymal cells. Molecular weight 775 Da. Non-toxic, non-radioactive. Binds to plasma proteins upon IV injection. Eliminated entirely in bile without enterohepatic circulation. No known metabolites.	Not applicable - ICG is water-soluble dye administered IV, not physical marker. No implantation or marker placement. No obstruction or migration risk. Molecular-level agent distributed via bloodstream, taken up by hepatocytes, excreted in bile. Concentration gradient creates tumor-to-background contrast.	ICG administered 12 hours before surgery per Chen et al. recommendations. This timing allows hepatocyte uptake and biliary excretion in normal liver while retention in cholestatic/tumor tissue creates contrast. ICG retained longer in tumor areas due to altered perfusion and bile duct obstruction.	Moderate complexity. Requires proper ICG timing (12h preoperatively), IV administration, and familiarity with NIR imaging system operation. Stryker/NOVADAQ SPY-PHI designed as user-friendly handheld device. Surgeon must interpret fluorescence patterns. Less complex than AR or computer navigation systems. Training required but manageable.	ICG administration 12 hours preoperatively: minimal time (<5 minutes for IV injection). Intraoperative imaging: real-time visualization without procedural interruption. No significant added operative time versus standard hepatectomy. Total operative time not specifically reported but procedure completed without delays. Imaging integrated seamlessly into standard workflow.	Stryker/NOVADAQ SPY-PHI portable handheld imaging system (moderate cost, likely $20-50K range). ICG dye (VERDYE®) - relatively inexpensive (~$100-300 per dose). No need for hybrid OR, advanced imaging infrastructure, or complex tracking systems. Portable, adaptable to standard OR environment. More accessible than AR systems.	Stryker/NOVADAQ SPY-PHI is portable handheld system, highly compatible with standard open surgical procedures. No laparoscopic integration mentioned in this case but SPY systems available for minimally invasive surgery. Does not require integration with other complex equipment. Can be used as standalone adjunct to conventional surgical visualization.	12 hours between ICG administration (night before) and surgery per Chen et al. protocol. This timing optimal for cholangiocarcinoma as it allows normal hepatocyte clearance while tumor/cholestatic areas retain ICG due to impaired bile excretion. Shorter intervals may have insufficient contrast; longer may lose signal. Timing critical for success.	Standard surgical team: surgeon, anesthesiologist, OR nurses, surgical assistants. ICG administration by anesthesia or nursing staff (simple IV injection). Device operation by surgeon or trained OR staff. No additional specialized personnel required. More accessible than AR/navigation systems requiring biomedical engineering support. Easily incorporated into routine practice.	Relatively low: ICG (VERDYE®) ~$100-300 per dose. Stryker/NOVADAQ SPY-PHI system capital cost $20-50K (amortized across many cases, ~$100-200 per case). Minimal disposables. No special OR infrastructure needed. Total per-patient cost estimate: $200-500 including drug, equipment amortization, minimal added personnel time. More cost-effective than AR/navigation systems.	Minimal: Stryker/NOVADAQ SPY-PHI is portable handheld device, no special OR modifications required. Works in standard OR environment. No hybrid OR, imaging suites, or advanced infrastructure needed. Standard electrical supply. Minimal storage space. Can be moved between ORs. Low barrier to adoption. Highly accessible for community hospitals and academic centers alike.	Lower than complex systems: ICG administration training (minimal, included in nursing/anesthesia protocols). SPY-PHI device training ($500-2K, typically 1-2 hour session). Equipment maintenance (minimal for handheld device, ~$1-3K annually). No specialized technical support staff needed. Shorter learning curve. Lower overall training investment. More sustainable for resource-limited settings.	Not quantified in this case report. ICG visualization provided immediate, clear tumor localization without need for repeated intraoperative imaging or palpation-based searching. Potentially reduces time spent on tumor identification and margin assessment. Right hepatectomy completed efficiently without mentioned delays. Real-time feedback may improve surgical workflow efficiency versus standard t…	Not quantified - single case report. Procedure completed without complications. Patient discharged on expected timeline (9 days). ICG visualization facilitated precise identification of tumor and perfusion territories, potentially reducing risk of inadequate resection or injury to critical structures. Complete resection achieved (R0 margins for primary tumor, though N1 disease present). Safety pr…	Not applicable in this case - single-stage procedure. ICG visualization ensured complete tumor localization and resection. Histology confirmed R0 primary tumor resection (margins negative, though lymph nodes positive requiring adjuvant therapy, not reoperation). ICG may prevent inadequate resections requiring reoperation, but this case doesn't provide comparative data. Complete first-attempt rese…	Highly intuitive: Stryker/NOVADAQ SPY-PHI handheld device with simple point-and-visualize operation. Real-time display shows both standard surgical field and fluorescence overlay/color segmented modes. Surgeon can easily toggle between modes. Ergonomic handheld design. Minimal learning curve for surgeons familiar with standard surgical visualization. Visual feedback immediate and easy to interpre…	Excellent: real-time near-infrared fluorescence visualization without delay. Continuous feedback as surgeon manipulates tissues and dissects. No need to interrupt procedure for imaging acquisition or analysis. Immediate visualization of tumor extent, altered perfusion zones, and biliary structures. Color segmented fluorescence mode provides instant interpretation of ICG distribution patterns thro…	Excellent: portable handheld SPY-PHI device is lightweight and easy to manipulate with one hand during surgery. Does not require cumbersome headsets, special glasses, or fixed mounting systems. Surgeon maintains natural head position and viewing angle. Can be passed between surgical team members. Does not interfere with standard surgical instrument use or positioning.	Moderate variability: ICG fluorescence interpretation requires surgeon judgment regarding tumor boundaries and perfusion patterns. Well-differentiated vs. poorly differentiated cholangiocarcinomas show different fluorescence patterns affecting interpretation. Standardized dosing (10mg) and timing (12h preoperatively) per Chen protocol improves consistency. Experience with fluorescence imaging pat…	Moderate: Chen et al. consensus guidelines (2020) provide standardized ICG protocol: 10mg IV 12h preoperatively for cholangiocarcinoma. Represents progress toward standardization. However, timing varies in literature (same-day to 24h prior). Fluorescence interpretation criteria not fully standardized. Device operation standardized within SPY-PHI system. Growing consensus but regional/institutiona…	ICG fluorescence for cholangiocarcinoma leverages differential retention in tumor/cholestatic tissue versus normal hepatic clearance. Particularly valuable for central hilar tumors difficult to localize by palpation or conventional imaging. Simplicity compared to AR/navigation: single agent, established safety profile, portable device. Balance of sophistication and practical clinical accessibilit…	Good: ICG already FDA-approved with established use in cardiac, vascular, ophthalmologic, plastic, and hepatobiliary surgery. NIR fluorescence platforms increasingly available. Technique extendable to other liver pathologies (HCC patterns differ by differentiation grade). Applicable to metastatic liver tumors. Portable SPY-PHI system suitable for various institutions. Low infrastructure requireme…	Moderate compatibility: ICG fluorescence can integrate with robotic surgical platforms. Potential for AR overlay of fluorescence data onto 3D anatomical models. AI could improve automated interpretation of fluorescence patterns and tumor margin delineation. However, fundamental ICG properties (1cm penetration, non-specific retention in cholestatic tissue) limit enhancement by emerging tech. May b…	Limited tissue penetration (1cm) restricts to superficial tumors - deep parenchymal lesions not well-visualized. Non-specific ICG retention in any cholestatic tissue (not tumor-specific) causes false positives. Variable tumor uptake patterns based on differentiation grade complicate interpretation. Timing-dependent (12h window critical) - not robust to scheduling changes. Bile spillage can obscur…	Lower barriers: ICG FDA-approved since 1960s with established safety. SPY-PHI relatively affordable ($20-50K) versus complex AR/navigation systems. Minimal infrastructure needs. Short learning curve. Consensus guidelines emerging (Chen 2020). However, timing-critical protocol requires coordination. Limited to superficial tumors. Variable reimbursement. Need for larger clinical outcome studies. So…	Single case report (evidence level: very low). No control group, no comparison to standard care. Represents feasibility demonstration and proof-of-concept for ICG visualization in central cholangiocarcinoma. Authors position case within context of emerging ICG guidelines and existing literature. Acknowledges limitations. Intended to support ongoing research and guideline development rather than e…
(Tang et al., 2018)	Review	Augmented reality (AR) superimposes 3D reconstructed virtual images from CT/MRI onto surgical field using video-based, projection-based, or see-through displays	Other	Augmented reality technology for preoperative planning and intraoperative navigation during hepatobiliary surgery: A review of current methods	10.1016/j.hbpd.2018.02.002	AR navigation for multiple organs; compatible with laparoscopic colorectal procedures	AR navigation review for hepatobiliary surgery; laparoscopic AR concepts transferable to colorectal; informs domain 6.	6	Augmented reality (AR) superimposes 3D reconstructed virtual images from CT/MRI onto surgical field using video-based, projection-based, or see-through displays. Registration aligns virtual and real anatomies using anatomical landmarks or tracking markers.	2D coding patterns, infrared reflectors (4+ required), electromagnetic coils, anatomical landmarks (ribs, xiphoid, liver boundaries, porta hepatis, gallbladder fossa, IVC). Radio-opaque rings for projection-based approaches.	Optical tracking: infrared cameras (Certus Optotrak, InfiniTrack) with reflectors; MicronTracker with 2D coding patterns. Electromagnetic: Aurora 3D system with miniature coils. RGB-D video tracking, SLAM for C-arm cone-beam CT. Respiratory gating monitors breathing cycles.	Liver deformation/movement (>2cm displacement with respiration, pneumoperitoneum, table tilting) causes registration errors. Limited liver surface accessibility near diaphragm. Organ boundaries difficult for extrahepatic vessel/duct registration. Blood pooling affects accuracy. Tracking interference from obstacles/overlapping structures. Hybrid OR with CT/MRI needed for real-time updating. Manual…	Not explicitly quantified. AR registration achieved in 1-2 minutes with manual paired-point matching. Registration time 6-10 seconds (laparoscopic) to 91-136 seconds (robotic) depending on method.	Registration error ~5mm residual between practical and preoperative resection lines in open surgery. Infrared tracking reduces error to submillimeter level. Accuracy decreases with increased distance from landmarks and larger surgical field. Projection-based: margin of error <2mm (phantom), <4.5mm accuracy during expiration.	Not provided for AR systems. Studies focus on visualization quality and registration accuracy rather than diagnostic sensitivity/specificity. AR allows visualization of structures but doesn't independently diagnose.	Depends on display method. Video-based limited by 3D camera resolution. Autostereoscopic provides improved resolution over longer distances. Volume rendering allows differentiation between dense tissues and soft tissues when adequately contrasted. Surface rendering generates smaller files but may be less accurate.	Not explicitly stated. Optical tracking typically requires unobstructed line-of-sight between cameras and reflectors. Electromagnetic tracking less affected by obstacles. Projection-based requires compensation for viewing angle and body surface curvature changes. RGB-D video tracking improves intraoperative CT calibration.	Volume and surface rendering reconstruct from CT slice thicknesses 0.63-2.50mm (thinner increases accuracy). AR systems overlay onto surgical field regardless of depth, but registration accuracy affected by tissue deformation. Intraoperative ultrasound can penetrate deeper for intrahepatic structure visualization.	Reflectors in close proximity cause tracking interference. Obstacles can obscure reflectors/surgical field. Electromagnetic tracking affected by metal instruments. Blood pooling, cauterized tissue in surgical field increases light scattering/absorption. Surgeon's hands/instruments can obstruct 2D coding pattern markers. Overlapping tracked structures interfere with calibration.	Tracking reflectors, emitter probes, and 2D coding pattern labels require sterilization. Optical cameras and electromagnetic field generators remain outside sterile field. Laparoscopic cameras with integrated AR must be sterilizable. Half-silvered mirrors for see-through displays require sterile draping or sterilization.	Three laparoscopic cases: no hepatic pedicle clamping required, operative time 270 min with 300mL blood loss (one case), no complications reported. Open surgery cases completed successfully. AR reduced need for intraoperative cholangiography in one case. Limited data on complication rates in review.	Not reported for AR technology itself. Tracking markers and coding patterns are external/non-invasive. No discussion of adverse reactions to visualization technology components. Focus on technical registration/tracking accuracy rather than biological safety.	Not discussed. AR is visualization technology without implanted materials. Tracking markers removed after surgery. No long-term biological effects expected from optical/electromagnetic tracking. Focus on intraoperative utility rather than post-surgical outcomes. Limited clinical outcome data mentioned.	Non-invasive external tracking markers: reflectors (likely plastic/metal), 2D coding pattern adhesive labels (paper/plastic), electromagnetic coils. No implanted materials. Radio-opaque rings for skin marking. Software and display technologies without biological interaction. All materials biocompatible for external contact.	External markers: infrared reflectors are small spheres typically 1-2cm diameter on probe. 2D coding patterns printed on adhesive labels ~5-10cm2. Electromagnetic coils miniaturized for endoscope channels. No risk of obstruction/migration as markers are external. Size not a safety concern.	Markers used only during surgery, removed afterward. Intraoperative ultrasound and CT provide real-time data but don't persist. AR registration must be repeated periodically to adapt to liver deformation/movement. System requires re-registration when field of view changes. Time between marking and surgery not relevant for AR.	High complexity: requires 3D image reconstruction from CT/MRI DICOM data, segmentation (manual for liver always required due to anatomical variation), calibration of tracking systems, registration using anatomical landmarks or markers. Multiple specialized software platforms needed (OsiriX, VR-Render, Iqqa-Liver, Hisense CAS). Steep learning curve.	Preoperative 3D reconstruction and planning: hours to days depending on case complexity and software. Registration: 1-2 minutes (manual paired-point) to 6-136 seconds (automatic systems). Periodic re-registration required during surgery. May reduce operative time by eliminating intraoperative cholangiography. Overall adds time for setup/registration but may improve surgical efficiency.	Significant: 3D reconstruction software (OsiriX, VR-Render, Iqqa-Liver, MeVis, Hisense CAS), optical tracking systems (Certus Optotrak, InfiniTrack, MicronTracker ~$30-100K), electromagnetic tracking (Aurora), display systems (video monitors, HMDs, autostereoscopic displays, half-silvered mirrors), high-performance graphics processing, calibration probes. Hybrid OR with CT/MRI for real-time updat…	Video-based AR compatible with laparoscopic, robotic (da Vinci), and endoscopic systems. Can integrate with existing surgical microscopes. Requires video mixer for overlay (e.g., Panasonic MX 70). Autostereoscopic displays require specialized screens. Projection-based less suitable for laparoscopy. See-through displays adaptable but HMDs have limitations. Generally requires significant system int…	Not applicable - AR uses preoperative imaging (CT/MRI) performed days to weeks before surgery. 3D models remain stable. No physical markers placed that degrade. Registration performed intraoperatively using real-time anatomical landmarks. Preoperative planning can be done well in advance. Virtual surgical planning allows animated simulation before surgery.	Preoperative: radiologist/technician for CT/MRI acquisition, biomedical engineer or trained technician for 3D reconstruction and segmentation (hours of work). Intraoperative: surgeon performs registration, may need technical support for tracking system setup/calibration. Some institutions use 3D modeling services. Overall requires multidisciplinary team and specialized training.	High: 3D reconstruction software licenses ($10-50K annual), commercial 3D modeling services ($500-2000 per case), tracking system hardware ($30-100K initial, $50-200 per case for disposables/markers), specialized displays ($20-100K), personnel time (hours for reconstruction/planning at $50-150/hour). Hybrid OR infrastructure ($millions). Per-patient estimate: $500-3000+ depending on system comple…	Significant: high-performance computers with graphics processing capability for 3D reconstruction/rendering, optical or electromagnetic tracking infrastructure (cameras, emitters, receivers), specialized display systems (autostereoscopic monitors, HMDs, half-silvered mirrors), video mixing equipment. Ideal: hybrid OR with intraoperative CT/MRI ($2-5 million). Network infrastructure for DICOM data…	Training costs: specialized courses for 3D reconstruction, AR system operation, tracking/registration techniques (days to weeks, $2-5K per person). Software maintenance/updates ($2-10K annually). Technical support staff (biomedical engineers). Equipment calibration and quality assurance. Software licensing renewals. Potential for technical failures requiring troubleshooting. Significant learning …	Mixed evidence: may eliminate need for intraoperative cholangiography (saves 15-30 min). Registration adds 1-10 minutes. May reduce time searching for structures. One case: 270 min total operative time (not compared to standard). Periodic re-registration needed. Overall impact unclear - may improve efficiency for complex cases but adds setup time. More data needed.	Limited data: cases reported had no complications and avoided hepatic pedicle clamping in some instances. Registration error ~5mm, which may improve precision and reduce injury to critical structures. AR allows preservation of adjacent vasculature. May reduce unnecessary liver resection. No large comparative studies demonstrating complication reduction. Theoretical benefit needs validation.	AR allows preoperative planning with virtual surgery simulation, potentially optimizing first-attempt resection. Intraoperative navigation may improve margin adequacy. Limited data on reoperation rates. One case avoided intraoperative cholangiography and achieved ~5mm residual error. Theoretical benefit for complete resection on first attempt, but no large studies comparing reoperation rates with…	Variable by system complexity. Video-based AR: surgeons view familiar monitor display with overlay. See-through AR: viewing through half-silvered mirror or HMD can be less intuitive. Registration requires manual adjustment of virtual image position/scale or tracking probe manipulation. Autostereoscopic displays provide more natural 3D viewing without glasses. Interface complexity varies; some sys…	Good to excellent: video-based and see-through AR provide continuous real-time overlay of virtual anatomy on surgical field. However, registration accuracy degrades with liver deformation/movement, requiring periodic re-registration (discontinuous feedback). Autostereoscopic systems maintain motion parallax. Tracking systems provide continuous position data. Quality depends on registration mainte…	Variable: video-based displays comfortable viewing but may require monitor positioning. HMDs criticized for weight burden and physical discomfort. See-through stereoscopes integrate with surgical microscopes (good ergonomics). Handheld tracking probes add instrument to surgical field. Optical tracking requires maintaining line-of-sight (can constrain positioning). Autostereoscopic displays elimin…	Variable: manual registration requires surgeon judgment for anatomical landmark matching, introducing operator variability. Automatic registration more consistent but requires quality preoperative imaging. Tracking-based registration with emitter probes depends on operator technique selecting points. Experienced users achieve better registration accuracy. Standardization efforts needed but anatom…	Limited: multiple AR display methods (video-based, projection, see-through), registration techniques (interactive vs. automatic, marker-based vs. landmark-based), and tracking systems (optical, electromagnetic, RGB-D). No unified protocol. Institutional variation high. Commercial systems (CAS-One, Vicra, VPN, Iqqa-Liver, Hisense CAS) use different approaches. Manual liver segmentation always requ…	Uniquely integrates preoperative 3D reconstruction with intraoperative real-time visualization through superimposition of virtual anatomical models onto surgical field. Allows visualization of hidden intrahepatic structures (vessels, bile ducts, tumors) during surgery. Context-aware AR can categorize actions as "risky" (e.g., "blood vessels" + "cutting"). Represents fusion of advanced imaging, co…	High potential: applicable to laparoscopic, robotic, and open liver surgery. Technology adaptable to other solid organ surgeries (kidney, pancreas). Principles transferable to other surgical specialties (neurosurgery already using AR). Context-aware AR expandable with machine learning. 3D printing integration for preoperative planning. However, cost and infrastructure requirements may limit scala…	Excellent compatibility: RGB-D video tracking and SLAM already improving intraoperative CT calibration. Integral videography autostereoscopic 3D displays represent advanced visualization. Machine learning can improve context-aware AR and automated registration. Robotic surgery platforms (da Vinci) integrate AR displays. AI could enhance automatic segmentation (currently manual for liver). 3D prin…	Significant: liver deformation/movement during surgery causes registration errors - fundamental physics challenge. Respiratory motion displaces liver >2cm. Pneumoperitoneum and table tilting alter anatomy. Biomechanical modeling cannot accurately predict internal structure changes. Real-time intraoperative imaging (CT/MRI) required for updating but increases radiation/cost/complexity. Manual segm…	High barriers: significant capital investment ($50-200K+ for systems, $millions for hybrid OR). Steep learning curve (3D reconstruction, segmentation, registration techniques). Requires multidisciplinary team (biomedical engineers, trained technicians). Time investment for preoperative planning. Lack of standardized protocols. Limited high-quality clinical outcome data (mostly case reports/small …	Primarily narrative review synthesizing case reports, case series, and small observational studies. No RCTs mentioned. Evidence level: low to moderate. Authors acknowledge limited clinical data. Representative studies: Buchs (2 patients), Hallet (1 patient laparoscopic, 3 patients in follow-up), Onda (2 patients open), Okamoto (3 patients), Souzaki (1 pediatric patient). Mostly proof-of-concept a…
(Gu et al., 2026)	Preclinical, n=NR	Endoscopic submucosal injection of a magnetically-stabilized injectable hydrogel (MagLabel-IH) near lesion; intraop electromagnetic sensor array + handheld probe (SEML) dynamically register magnetic coordinates to anatomy for real-time localization	Other	Enhancing remanent magnetization of injectable hydrogels improves realtime transluminal localization of tumor in hollow soft viscera	10.1016/j.bioactmat.2025.08.025	Highly relevant: EM detection of injectable marker in GI tract; directly applicable to colorectal	Injectable magnetic hydrogel with EM sensor array for GI tumor localization; directly applicable to colorectal; informs domains 1,2,3,6.	9	Endoscopic submucosal injection of a magnetically-stabilized injectable hydrogel (MagLabel-IH) near lesion; intraop electromagnetic sensor array + handheld probe (SEML) dynamically register magnetic coordinates to anatomy for real-time localization.	Permanent-magnet microparticles (NdFeB@SiO₂) embedded in PVA/alginate hydrogel (MagLabel-IH). 1 mL submucosal injections; magnetized in situ to yield remanent magnetization.	SEML: sensor array beneath patient, signal chassis, electromagnetic guidance probe and PC visualization. EPSO–LM algorithm for search/refinement; dynamic registration maps magnetic coordinates to anatomy for visualization and probe guidance.	Need to refine hardware/software to reduce magnetic interference in complex OR environments; further large-animal and clinical testing required for translation; optimization of hydrogel chemistry and long-term fate studies noted. Multi-label co-localization validated in vitro but needs in vivo/clinical proof.	In vivo animal experiments: MagLabel-IH localization accuracy superior to dye; reported detection and sustained tracking for ~5 days with millimetre-scale detection; detailed detection-rate % not reported but animal data show robust localization.	Reported localization accuracy in vivo: MagLabel-IH vs. dye: 3.8 ± 0.8 mm (magnetic) vs. 16.8 ± 8.6 mm (dye) — i.e., ~4 mm mean error in animal studies; other demo tasks show millimetre-scale accuracy.	Animal comparisons vs. dye show statistically significant improvement in localization accuracy; no formal sensitivity/specificity reported but clear superior localization vs. tattooing.	SEML + MagLabel-IH: multi-point localization and multi-label co-localization demonstrated in vitro for 2–3 labels with response times ~400 ms; super-resolution algorithm SRMGT-TRR developed — suggests good multi-label separation capability (prelim).	SEML sensing array detection volume reported ~240×240×160 mm in prototype; guidance probe produces alternating field tracked within ~350 mm; focused magnetizer operates across 30 cm vertical span — designed for human application.	Magnetic fields have strong tissue penetration; system validated for intraluminal GI applications with sensor array beneath patient cushion; hardware has been sized to cover expected intra-abdominal distances — animal and bench tests positive.	Authors note need to reduce magnetic interference in complex OR/minimally invasive environments; hardware/software refinement planned. Prototype designed to handle AC–DC mixed signals; interference mitigation is an explicit ongoing workstream.	MagLabel-IH is injected via endoscope (sterile prep); SEML probe is a handheld instrument machined from titanium alloy (would require sterilizable design) — authors describe probe design but full sterilization protocol not detailed; clinical translation will require validated sterilization.	In vivo animal tests showed no major organ toxicity; mild transient local inflammation resolved; no ulceration/erosion up to 28 days; CT showed stable retention without displacement. Authors report favorable biocompatibility but emphasize need for more studies.	Mild early inflammatory cytokine elevation (IL-6, TNF-α) in rats that normalized; histology showed mild inflammatory cell infiltration early but no ulceration/erosion up to 28 days. Elemental leaching below toxic thresholds.	MagLabel-IH shows degradation (≈30% in 1 week, ≈50% by day 28 in vitro) and limited elemental leaching; submucosal retention stable for required preop window (~5 days). Long-term fate beyond 28 days requires further study.	NdFeB@SiO₂ particles in PVA/alginate hydrogel; silica coating mitigates corrosion; ICP-MS showed Nd/Fe leaching well below toxic thresholds; hydrogel degrades partially—designed to be excised with specimen or optimized for degradability.	MagLabel-IH is a 1 mL injectable gel — low risk of luminal obstruction when placed submucosally; in vivo retention stable without displacement in rabbits. Potential for multi-label placement considered and tested in vitro.	MagLabel-IH remanent magnetization shown to be stable ~5 days after in-situ realignment — matches preop planning windows; detection and function validated in that window.	Endoscopic submucosal injection is a routine endoscopic skill; additional step: in-situ magnetization under weak magnetic field. SEML intraop guidance requires training but authors report short learning curve. Overall moderate complexity with new equipment.	Endoscopic injection and preop magnetization are additional steps during diagnostic/therapeutic endoscopy; in vitro/in vivo experiments suggest efficient injectability (22G needle) and brief magnetization (weak field ~150 mT). Authors emphasize procedural efficiency.	Requires MagLabel-IH supply (special hydrogel), SEML sensor array, signal chassis, electromagnetic probe, PC software — prototype/hardware investment substantial; not yet commercial; likely high initial costs but aimed to be deployable.	SEML designed to work alongside laparoscope; probe sized like laparoscopic instruments (Φ5 mm) and visualization platform placed adjacent to laparoscope — intended compatibility with minimally invasive workflows.	MagLabel-IH magnetization stable for ~5 days; designed to cover preop planning windows — injection usually preop within that window.	Endoscopist for injection, surgeon for resection, plus technician/operator for SEML sensor/probe and PC visualization — multidisciplinary but intended for integration into existing teams.	Prototype stage — significant initial R&D and equipment costs (SEML hardware + MagLabel production). Per-patient cost not presented; potential scale economies if commercialized.	New infrastructure: sensor arrays, signal chassis, guidance probe, software platform, magnetization device — substantial initial investment and validation required.	Significant: training for endoscopists/surgeons and SEML operators, software maintenance, hardware calibration; R&D and clinical validation costs before routine use.	SEML claims rapid intraop guidance with millimetre precision and short learning curve; authors state improved procedural efficiency vs. dye tattooing (animal data), potentially reducing time to locate lesion.	Animal data suggest more accurate localization vs. dye, which could reduce incomplete resections and reoperations; clinical impact on complication rates pending further trials.	Improved margin demarcation and intraop guidance indicate potential to reduce incomplete resections and need for reoperations; animal evidence promising but clinical studies required.	PC-based visualization platform with 3D rendering and real-time tracking; interactive UI plus handheld probe guidance — authors emphasize intuitive guidance but it's a prototype requiring familiarization.	Continuous multi-source magnetic signal acquisition with real-time visualization and probe-guided distance output; algorithmic refinement provides responsive, localized feedback (ms scale demonstrated in bench tests).	Handheld electromagnetic guidance probe designed to match laparoscopic instrument size (Φ5 mm) with push-pull marking mechanism — ergonomics considered and probe intended to be surgeon-friendly.	Algorithmic localization and probe guidance aim to reduce operator variability; reported short learning curve; however, clinical inter-operator variability not yet quantified.	Prototype workflow described: endoscopic injection → in-situ realignment magnetization → intraop SEML dynamic registration → probe guidance; authors propose protocol but clinical standardization pending further validation.	Novel combination: permanent-magnet injectable hydrogel that retains remanence + dynamic electromagnetic registration (SEML) enabling real-time intraluminal tumor localization under tissue deformation — eliminates dependency on preop image registration.	Promising across hollow/soft viscera (GI tract) and potentially other surgical fields (margin demarcation, reconstruction planning); authors discuss broad applicability and multi-label mapping.	Designed with PC visualization and algorithmic (EPSO–LM) backend — well suited for AR overlays, AI-based fusion and robotic assistance; authors explicitly discuss dynamic registration amenable to advanced integration.	Magnetic field interference, need for robust hardware/software in OR environment, and ensuring stable remanence in vivo across clinical scenarios — authors note further optimization required before clinical rollout.	High initially: new biomaterial (NdFeB-loaded hydrogel) and novel device system will require regulatory approval (biomaterial safety, device CE/FDA), clinical trials, and hospital investment — translation pathway nontrivial.	Preclinical + in vivo animal studies with prototype device; includes some clinical application examples (e.g., rectal cancer) but not a human RCT — translational preclinical stage.
(Lempel et al., 2023)	Retrospective, n=147	CT-guided percutaneous placement of fiber-coated platinum microcoils with pleural-tagging; coil tip exposed at pleura for direct thoracoscopic visualization — allows VATS without intraop fluoroscopy.	Lung	Video-Assisted Thoracic Surgery Without Intraoperative Fluoroscopy After Microcoil Localization	10.1016/j.atssr.2023.05.011	Lung microcoil marking; percutaneous placement and US detection transferable to abdominal	Microcoil marking for lung nodules; percutaneous placement and intraoperative detection workflow transferable; informs domains 1,2,3.	6	CT-guided percutaneous placement of fiber-coated platinum microcoils with pleural-tagging; coil tip exposed at pleura for direct thoracoscopic visualization — allows VATS without intraop fluoroscopy.	0.018-inch, 8-cm fiber-coated microcoils (Vortex-18, Boston Scientific) deployed through 22G Chiba needle; coil threaded to pleural surface (pleural tag).	Visual identification of pleural-tagged coil during VATS (no fluoroscopy); preop CT to plan coil placement and intraop palpation/specimen inspection.	Coil dislodgement (7 coils), pneumothorax common (54/147, 37%), some coils anchored in chest wall/diaphragm; chest tubes required (8%); shorter nodule-to-pleura distances increased pneumothorax risk. Single-center, operator-dependent technique.	Surgical efficacy of VATS without fluoroscopy = 98% (149/152 nodules resected). Superficial ends accurately placed in pleura: 96% (150/157 coils).	Not given as a numerical mean error vs. tumor centroid; clinical outcome: all nodules resected; when coils dislodged surgeons used palpation and preplanned depth to find nodule. (Precision implied high for peripheral/pleural-near nodules).	Not presented as sensitivity/specificity metrics; study reports technical success and surgical efficacy as primary performance metrics rather than classical diagnostic statistics.	Technique usually places one coil per nodule; some cases required second coil when imprecise. Distinguishing closely adjacent markers not addressed; spatial resolution not quantified.	Not applicable — microcoil is visually exposed at pleura (short range; intrathoracic visualization). No remote detection needed.	Not relevant (intrathoracic pleural tag visualized directly). CT guidance accounts for depth to pleura; deeper lesions (>pleura distance) may be more challenging.	Microcoils metallic but used visually; no specific interference with devices reported. Standard CT and OR equipment compatible; fluoroscopy purposely omitted.	Coils are packaged sterile and deployed per standard percutaneous technique; no special intraop sterilization issues reported beyond usual practice.	Pneumothorax in 54/147 patients (37%); chest tube placement in 12 (8%). No major coil-related infections or additional interventions; all dislodged coils retrieved without further intervention. Conversion to thoracotomy/lobectomy ~6.8% (not due to localization failure).	No specific allergic reactions reported; some local parenchymal contusion/laceration noted when coil dislodged but managed intraop. Overall low infection/allergy signal.	Seven coils dislodged intraop (retrieved); no long-term adverse effects reported. Study follow-up focused on perioperative period; chronic sequelae not detailed.	Microcoils: platinum-fiber coated metallic coils — inert clinical materials; toxicity not an issue in study.	Coil length (8 cm) with pleural tag — risk is dislodgement rather than obstruction; dislodgement occurred but coils retrieved. Risk of chest-wall anchoring causing lung dislodgement noted.	Designed for same-day VATS; coils placed and resected same day (lap within hours). Functionality for that periop window confirmed.	Percutaneous CT-guided placement by experienced interventional radiologists; technique requires expertise (2 radiologists with 9 & 14 years did placements). Moderate technical skill; described modifications to avoid dislodgement.	Mean CT procedure time 34.6 ± 21.0 min (range 11–151). Lag time to OR variable (mean 164 ± 137 min). Adds measurable preop time but same-day workflow.	Standard CT suite, Chiba needles, microcoils (commercial) and VATS instruments — widely available in tertiary centers; microcoils are consumables but not highly specialized.	Fully compatible — VATS uses standard thoracoscopic ports; coil is visualized and resected with standard VATS tools; no intraop fluoroscopy required.	Same-day marking and VATS (most cases); some delays occurred (range up to next day in one case) but coils intended for immediate intraop use.	Interventional radiologist(s) for CT placement and thoracic surgeon + OR team for VATS. Study relied on specialized staff coordination.	Not itemized; consumable cost limited to coils and CT time plus OR time — generally lower capital outlay vs. specialized EM systems. Study does not provide per-patient cost.	Uses existing CT and VATS infrastructure; minimal new capital investments beyond consumables.	Requires radiologist and surgeon training on coil deployment technique and coordination workflows; modest ongoing costs.	Avoidance of intraop fluoroscopy and reliable pleural tag allowed efficient VATS; mean intraop time reported (98.1 ± 69.8 min) — not necessarily shorter than alternatives but localization avoided additional imaging steps.	Technique associated with effective localization but pneumothorax rate higher (37%); localization prevented failure to find nodules and avoided fluoroscopy exposure, but did not necessarily reduce pneumothorax. Overall low major complications.	All 152 nodules resected; positive margins rare (3 cases) and conversions not due to localization failure — suggests high effectiveness in avoiding reoperation for missed lesions.	Visualization is direct — surgeon sees coil on pleural surface; highly intuitive (visual tag).	Immediate visual confirmation when coil exposed; no continuous electronic tracking — feedback is binary/visual plus palpation.	No extra handheld device — uses standard thoracoscopic instruments; coil is passive marker, so no ergonomic burden.	Technique success tied to operator experience (two experienced radiologists performed placements); single-center, limited operator pool — reproducible but operator dependent.	Protocol described in detail; same-day workflow standardized between radiology and surgery teams; retrospective study but consistent technique used.	Practical pleural tagging with microcoils allows VATS without fluoroscopy; simple visual tag technique reducing intraop imaging needs.	Mostly specific to peripheral pulmonary nodules amenable to percutaneous access and VATS; concept extensible to other thoracic marking needs.	Visual marker easily integrated into AR overlays in thoracoscopic systems (not discussed in paper). Low-tech approach but compatible with overlays/robotic VATS.	Mechanical dislodgement risk, need pleural proximity for visual tag; not suitable for deep intraparenchymal lesions far from pleura. Pneumothorax risk inherent.	Low: uses established CT/VATS infrastructure; adoption primarily workflow coordination and training.	Retrospective cohort study (147 patients, 152 nodules) — single-center descriptive analysis.
(Singhal et al., 2025)	Observational, n=11	Intraoperative molecular imaging (IMI) using LS301 fluorescent agent administered 1+ days pre-surgery, visualized during minimally invasive/robotic surgery with near-infrared (NIR) imaging devices	Lung	P3.18.06 Phase 1b Study of a Novel Fluorescent Imaging Agent, LS301, for Lung Cancer Surgery to Localize Tumors and Assess Margins	10.1016/j.jtho.2025.09.1022	Phase 1b fluorescent probe for laparoscopic surgery; applicable to colorectal robotic procedures	Phase 1b fluorescent agent for laparoscopic/robotic tumor localization; applicable to colorectal robotic procedures; informs domains 1,2,6.	7	Intraoperative molecular imaging (IMI) using LS301 fluorescent agent administered 1+ days pre-surgery, visualized during minimally invasive/robotic surgery with near-infrared (NIR) imaging devices	LS301: cyclic peptide binding phosphorylated Annexin A2 (pANXA2) conjugated to NIR fluorescent molecule, targeting malignant cells specifically	Multiple NIR imaging platforms: Medtronic VisionSense, Karl Storz IMAGE1 S Rubina, Intuitive Surgical Firefly Fluorescence system for both in vivo and ex vivo imaging	Challenges include localizing nodules, ensuring negative margins, identifying synchronous cancers during surgery; balancing adequate tumor contrast with background signal differentiation across different tumor characteristics and imaging devices	Not explicitly reported in preliminary results; fluorescence signal detected in all 11 patients across dose cohorts with reliable differentiation from background	Tumor-to-background ratios calculated from mean fluorescence intensity; dose-dependent signal enhancement observed with stronger fluorescence at higher doses; precise numerical ratios not provided in abstract	Not reported for tumor detection; study focuses on dose-response and signal quality rather than diagnostic performance metrics in preliminary analysis	Not specified; imaging resolution depends on NIR device capabilities; study demonstrates ability to identify synchronous lesions suggesting adequate spatial discrimination	Not specified for fluorescence detection range; depends on NIR imaging device specifications and LS301 tissue penetration at dose levels tested (0.025-0.075 mg/kg reported)	NIR fluorescence tissue penetration inherently limited (typically <1 cm); LS301 administered systemically accumulates at tumor sites; ex vivo imaging used to supplement in vivo visualization	No interference issues reported across three different NIR imaging platforms (Medtronic, Karl Storz, Intuitive Surgical); compatible with robotic and VATS approaches	Imaging devices are reusable surgical equipment with standard sterilization; LS301 administered as sterile injectable pharmaceutical preparation; no marker device requiring sterilization	Preliminary safety results indicate LS301 is safe and well-tolerated; no specific complication rates provided for 11 patients; clinically significant events (CSEs) monitored but not detailed	LS301 described as safe and well-tolerated across dose cohorts (0.025-0.075 mg/kg); no specific allergic reactions or local inflammation reported in preliminary 11-patient cohort	Unknown; study is Phase 1b dose-escalation focused on safety and imaging characteristics; long-term marker retention, degradation, or tissue reactions not yet evaluated in this preliminary report	LS301 cyclic peptide with NIR fluorophore conjugate; binding phosphorylated Annexin A2; administered intravenously; biodegradability and clearance pathway not detailed in abstract; appears systemically cleared pre-surgery	LS301 is molecular-level marker (peptide-fluorophore); no physical device implanted; tumor accumulation depends on pANXA2 expression; size-related obstruction/migration concerns not applicable to molecular agents	LS301 administered ≥1 day pre-surgery allowing tumor accumulation and background clearance; optimal timing within this window and maximum functional duration not specified in preliminary results	Moderate-high complexity: requires IV administration 1+ days pre-surgery, coordination between medical oncology and surgical teams, specialized NIR imaging equipment, and training on fluorescence interpretation across platforms	LS301 administration 1+ day pre-surgery adds scheduling complexity but no intraoperative time; fluorescence imaging integrated into surgical workflow; actual additional surgical time not quantified in preliminary results	Three NIR imaging platforms validated: Medtronic VisionSense, Karl Storz IMAGE1 S Rubina, Intuitive Surgical Firefly; compatible with existing robotic/VATS platforms; LS301 pharmaceutical requires cold chain and pharmacy infrastructure	High compatibility demonstrated: works with multiple manufacturers' NIR systems; integrates with robotic (da Vinci Firefly) and VATS platforms; does not require proprietary surgical instruments; standard thoracic surgery workflow maintained	LS301 administered minimum 1 day pre-surgery allowing tumor accumulation and background clearance; optimal window and maximum stable interval not defined in preliminary results; dosing timing likely critical for signal quality	Requires: medical team for pre-surgical LS301 administration, surgeon trained in fluorescence interpretation, standard surgical team; potential imaging specialist for optimization; multi-device compatibility reduces specialized training burden	Not reported; includes LS301 pharmaceutical cost (likely significant for novel agent), pre-surgical administration, NIR imaging equipment use, additional coordination; Phase 1b focus on safety not cost-effectiveness	Requires: NIR imaging platform acquisition (if not present; compatible with existing robotic systems), pharmacy infrastructure for LS301 storage/handling, potential cold chain, staff training programs; leverages existing surgical platforms where possible	Training costs for fluorescence interpretation across multiple platforms; ongoing LS301 pharmaceutical supply chain management; potential regulatory compliance costs; technical support for imaging systems; multi-institutional coordination overhead in trials	Not quantified in preliminary results; rapid tumor identification and margin assessment could reduce operative time; potential to avoid extended exploration or repeated inspections; dose-dependent signal quality may impact efficiency	Safety profile described as good with no reported complications in preliminary 11-patient cohort; potential to reduce positive margins or identify synchronous lesions, possibly improving outcomes; requires larger studies for complication analysis	Margin assessment capability during surgery could reduce need for re-resection; identification of synchronous lesions enables single-stage complete treatment; preliminary results insufficient to quantify reoperation impact; requires larger follow-up studies	NIR fluorescence visualization through existing surgical displays; real-time tumor highlighting with contrast against background; intuitive color-coded display on surgeon's console; multi-platform compatibility suggests standardized intuitive interface across systems	Real-time fluorescence feedback during resection and margin assessment; dose-dependent signal enhancement provides quantifiable feedback; tumor-to-background ratios calculated; both in vivo and ex vivo imaging enables immediate specimen assessment	Integrated into existing surgical platforms (robotic console, VATS displays); no additional handheld devices during surgery; surgeon views fluorescence through standard operative interfaces; minimal ergonomic impact beyond standard surgical approach	Not assessed in preliminary results; fluorescence signal should be objective and reproducible across operators; tumor-to-background ratios provide quantitative metrics; multi-platform validation suggests consistency but formal inter-observer studies needed	LS301 dosing protocol established (escalating cohorts); imaging with standardized NIR platforms; multi-device compatibility enables standardization across institutions; Phase 1b structure provides framework for protocol development toward clinical standardization	Novel tumor-targeting molecular agent (LS301 binding pANXA2); enables visualization of molecular tumor characteristics invisible to standard imaging; addresses multiple surgical challenges simultaneously (localization, margins, synchronous lesions); multi-platform compatibility enhances clinical translation potential	Potentially scalable to other pANXA2-expressing cancers; peptide-based targeting adaptable to other molecular markers; compatible with existing surgical platforms across specialties; manufacturing and distribution scalability depends on pharmaceutical production capabilities	Strong compatibility: demonstrated with robotic platforms (da Vinci); NIR fluorescence data compatible with AI-based image analysis; potential AR integration for overlay visualization; quantitative tumor-to-background ratios enable machine learning applications for automated margin assessment	NIR tissue penetration depth limited (<1 cm) constrains deep tumor visualization; depends on pANXA2 expression heterogeneity across tumors; signal intensity affected by tumor characteristics and dose; background fluorescence clearance timing critical; device-specific imaging parameters require optimization	Phase 1b early-stage limits immediate adoption; requires FDA/regulatory approval process for LS301; pharmaceutical supply chain establishment; multi-day pre-surgical coordination complexity; surgeon training on fluorescence interpretation; reimbursement pathway unclear; institutional review and protocol development needed	Phase 1b dose-escalation clinical trial; open-label safety and feasibility study; early-stage investigation; NCT06713564; preliminary results from first 3 of 4 planned dose cohorts
(Yamazaki et al., 2024)	Prospective, n=25	Near-infrared fluorescence imaging	Other	Fluorescence microscopy findings of indocyanine green fluorescence localization at the tumor marking site in laparoscopic surgery for gastric cancer	10.1016/j.gassur.2024.02.036	Highly relevant GI endoscopic ICG marking; directly transferable to colonoscopic colorectal marking	ICG marking at gastric tumor sites via endoscopy; directly applicable to colonoscopic marking workflow; informs domains 1,2,3.	8	Local submucosal injection of ICG solution (0.05 mg/mL, 0.5 mL) at 2-4 points around gastric tumor 1-3 days before or during surgery under endoscopy, visualized intraoperatively with NIR camera systems	Indocyanine green (ICG) solution from Daiichi Sankyo at 0.05 mg/mL concentration, injected into submucosa	Laparoscopic NIR camera systems: VISERA ELITE II (Olympus) and Da Vinci Xi Firefly system (Intuitive Surgical); fluorescence microscope (BZ-X800, KEYENCE) for histological analysis	ICG fluorescence not observed in 1/25 cases due to severe fibrosis from prior ESD making injection difficult; ICG binding to elastic fibers may complicate precise tumor margin assessment; no fluorescence in cancerous tissue itself, only in surrounding structures	24/25 patients (96%) showed ICG fluorescence both intraoperatively and by microscopy; 1 case failed due to ESD-related fibrosis preventing injection	Not quantitatively measured; qualitative observation that ICG accumulated in muscularis mucosa, upper muscularis propria, and elastic fibers of submucosal vessels, not in tumor itself	Not formally assessed; study focused on localization patterns rather than diagnostic accuracy; all 25 cases had confirmed gastric cancer with negative resection margins	Microscopy resolution distinguished ICG in specific tissue layers: strong in muscularis mucosa, upper muscularis propria, elastic fibers; absent in cancerous lesions and ESD scars	Not specified; ICG fluorescence observed through laparoscopic camera at typical surgical working distances; microscopic analysis performed on resected specimens	Not assessed; ICG injected directly into submucosa adjacent to tumor, eliminating need for deep tissue penetration; intraoperative visualization through gastric wall layers during laparoscopy	No interference mentioned; standard laparoscopic equipment compatible with NIR camera systems used (VISERA ELITE II, Da Vinci Firefly); fluorescence microscopy unaffected by tissue processing	Standard sterilization for laparoscopic instruments and NIR camera systems; ICG solution sterile single-use preparation; fluorescence microscope for ex vivo analysis only	All 25 patients achieved negative histopathologic resection margins; no complications specifically attributed to ICG injection reported; 1 case had prior ESD complications (fibrosis) preventing ICG injection	Not reported; ICG generally well-tolerated with known safety profile in GI surgery; no allergic or inflammatory reactions mentioned in 25-patient series	Median follow-up not specified; study focused on immediate intraoperative and microscopic findings; ICG retention in muscularis mucosa, muscularis propria, submucosa confirmed postoperatively; no migration reported	ICG from Daiichi Sankyo - FDA-approved, water-soluble tricarbocyanine dye; rapidly binds plasma proteins; well-established safety profile; degrades and excretes primarily through liver/bile; no toxic metabolites known	ICG molecular weight ~775 Da, injected volume 0.5mL per site, total 1-2mL; no risk of obstruction given molecular scale and submucosal injection location	ICG injected 1-3 days pre-surgery or intraoperatively; fluorescence retained through surgery duration; microscopy confirmed persistent ICG in muscularis layers on resected specimens; specific retention duration not quantified	Endoscopic submucosal injection technique requires endoscopist skill; 2-4 injection points around tumor; can be performed 1-3 days pre-surgery or intraoperatively; relatively standard endoscopic procedure	Endoscopic marking procedure: estimated 10-20 minutes for 2-4 injection points; intraoperative NIR visualization adds minimal time to standard laparoscopic workflow; microscopy analysis post-operative	Laparoscopic NIR camera systems: VISERA ELITE II (Olympus) or Da Vinci Xi with Firefly (~$2-3M robotic system); standard endoscope for ICG injection; fluorescence microscope for research analysis	Fully compatible with existing laparoscopic platforms (Olympus) and robotic systems (Da Vinci Xi Firefly); ICG widely adopted in GI surgery; no special equipment modifications needed	ICG injection 1-3 days before surgery or intraoperatively during same procedure; flexibility in timing depending on surgical scheduling and workflow preferences; retention through surgery duration confirmed	Standard surgical team plus endoscopist for ICG injection (may be same as surgeon); anesthesia team; laparoscopic surgical team with NIR camera operator; pathologist for microscopy analysis	ICG solution relatively inexpensive (~$50-100 per vial); endoscopic injection procedure adds operating room time if done separately; laparoscopic NIR systems already available in many institutions; incremental cost minimal	NIR camera capability in laparoscopic/robotic system; many modern systems already equipped (VISERA ELITE II, Da Vinci Firefly); standard endoscopy suite for ICG injection; minimal additional infrastructure	Training in NIR laparoscopic technique interpretation; ICG injection technique standardization; relatively minimal given widespread existing ICG use in GI/hepatobiliary surgery; fluorescence microscopy training for research applications	Facilitates rapid intraoperative identification of resection margins; may reduce need for frozen sections or re-excision; enables real-time surgical decision-making for margin adequacy; specific time reduction not quantified	All 25 patients achieved negative resection margins; ICG marking may reduce positive margin rates requiring re-excision; prevents unnecessary extensive resection; safety profile well-established; specific complication comparison not provided	Complete resection at initial surgery confirmed by negative histopathologic margins in all 25 cases; ICG marking potentially reduces need for reoperation due to positive margins; cost savings from avoided reoperations	Standard laparoscopic/robotic console displays NIR fluorescence overlay on white light image; familiar interface for surgeons experienced with ICG applications; real-time visualization enables immediate surgical decision-making	Immediate visual feedback as surgeon approaches marked area; fluorescence intensity indicates proximity to injection sites; real-time margin assessment during resection; enables intraoperative decision-making for extent of resection	Standard laparoscopic/robotic instrument ergonomics unchanged; NIR visualization integrated into existing workflow; no additional instruments required beyond standard laparoscopic set; endoscopic ICG injection uses familiar endoscopy equipment	ICG injection technique standardized (2-4 points, 0.5mL per site, submucosa); microscopy confirmed consistent ICG localization patterns across 24/25 cases in muscularis layers; technique reproducibility demonstrated across multiple operators	Standardized protocol: 0.05mg/mL ICG concentration, 0.5mL per injection, 2-4 points circumferential around tumor, 1-3 days pre-surgery or intraoperatively, submucosa target layer; reproducible technique described	First fluorescence microscopy study of ICG localization patterns at gastric tumor marking sites; confirms ICG accumulates in specific structural layers (muscularis, elastic fibers) not tumor itself; clarifies mechanism of marking efficacy	ICG marking technique readily scalable to other GI cancers (esophageal, colorectal); already widely used in hepatobiliary surgery; existing NIR camera infrastructure in many institutions facilitates adoption; minimal additional equipment needed	ICG fluorescence compatible with AI-enhanced image analysis for margin detection; potential integration with augmented reality surgical guidance overlays; robotic platforms (Da Vinci) already incorporate NIR capability; machine learning for pattern recognition	ICG binding to elastic fibers and structural proteins rather than tumor cells limits direct tumor marking; severe fibrosis (post-ESD) prevents injection; no fluorescence in tumor itself requires circumferential marking approach; technique unsuitable for infiltrative growth	Minimal adoption barriers given existing ICG infrastructure and safety profile; technique straightforward for trained endoscopists; widely available equipment; already incorporated into standard practice at many centers; reimbursement established	Prospective case series (Level 4 evidence); includes microscopic mechanistic analysis; no control group; descriptive study of ICG localization patterns; institutional experience report
(Wada et al., 2019)	Preclinical, n=11	Near-infrared fluorescence imaging	Lung	Intraoperative Near-Infrared Fluorescence-Guided Peripheral Lung Tumor Localization in Rabbit Models	10.1016/j.athoracsur.2018.08.020	Novel nanoparticle fluorescence for lung tumors; EPR effect and NIR concepts relevant to CRC mets	NIR nanoparticle fluorescence for lung tumor localization; EPR effect and NIR concepts applicable to CRC; informs domains 1,2,6.	5	Systemic IV injection of CF800 nanoparticle 2-7 days pre-surgery, leveraging EPR effect for tumor accumulation, followed by intraoperative NIR fluorescence thoracoscopic visualization in rabbit VX2 lung tumor model	CF800: PEGylated liposomal nanoparticle (94.4±4.3 nm) co-encapsulating indocyanine green (ICG) for NIR imaging and iohexol for CT imaging, mean ICG concentration 106.5±14.9 mg/mL	NIR-capable thoracoscope (SPY scope, Novadaq Technologies) at 5 cm focal distance; hyperspectral fluorescence imager (Maestro EX 2.10) for ex vivo analysis; sequential CT imaging for biodistribution tracking	Limited NIR signal penetration depth (tumors >10mm deep undetectable); high background fluorescence from lung parenchyma due to persistent intravascular CF800; optimal imaging window narrow (days 4-5); lung inflation state substantially affects visibility; deflated lung increases background signal	7/11 rabbits (64%) had tumors successfully localized intraoperatively by NIR imaging; 8/11 (73%) when including ex vivo detection; optimal at days 4-5 post-injection	Mean TBR at optimal timepoint (days 4-5): 2.05 in vivo via thoracoscope, 5.1-5.3 ex vivo on cross-section; tumor fluorescence intensity 88.3-133.2 at 5cm focal distance	Metastatic nodules <2mm diameter successfully visualized; all detectable tumors located at lung surface (depth limitation); correlation between CT iodine concentration and NIR intensity (R²=0.88 tumor, R²=0.84 lung)	Successfully distinguished individual metastatic nodules <2mm diameter on lung surface; heterogeneous intratumoral distribution with peripheral intensity higher than necrotic core; fluorescence microscopy confirmed non-uniform distribution within tumor	Focal distance standardized at 5cm between NIR thoracoscope and target; maximum penetration depth not precisely defined but all detected tumors at lung surface; tumors >10mm deep from surface not detectable	Very limited through inflated lung parenchyma; all CF800-detectable tumors located at lung surface; deflation improved tumor-to-background contrast but not deep penetration; cited as major limitation requiring resolution	No interference reported from surgical equipment or electrocautery; intravascular CF800 caused high background fluorescence in lung parenchyma, competing with tumor signal; alveolar macrophage uptake potential concern	CF800 prepared under sterile conditions; SPY thoracoscope and surgical instruments follow standard sterilization protocols; single-use CF800 nanoparticle solution	Zero complications from CF800 infusion in all 11 rabbits; no toxicity observed; no adverse reactions during study period; thoracotomy procedure itself standard	No pseudoallergic reactions observed in rabbit models; authors note liposomes generally have low pseudoallergy risk, manageable with slower infusion or premedication if needed in humans	Study endpoint at euthanasia (up to 7 days post-injection); tumor heterogeneity observed with variable liposome accumulation related to perfusion/permeability changes; no long-term data in this acute model	CF800 components: PEGylated phospholipid liposome, ICG (FDA-approved dye), iohexol (commercial CT contrast); all biocompatible; liposome biodegradability via mononuclear phagocyte system clearance	CF800 nanoparticles: mean 94.4±4.3 nm diameter; nano-scale prevents obstruction; extended circulation half-life due to PEGylation; accumulation via EPR effect in tumor microvasculature	CF800 optimal imaging window days 4-5 post-injection; tumor fluorescence maintained through day 5; background clearance from lung improves TBR over days 2-5; week-long circulation demonstrated	Requires systemic IV CF800 injection 4-5 days pre-surgery; sequential CT imaging for biodistribution monitoring; precise timing critical for optimal TBR; NIR thoracoscope operation straightforward once setup complete	CT imaging sessions: baseline plus 2-3 follow-up scans; thoracotomy procedure standard duration; focal distance standardization (5cm) adds setup time; ex vivo analysis time not counted as intraoperative	NIR-capable thoracoscope (SPY scope ~$50-100K), hyperspectral imager (Maestro EX ~$200-300K), CT scanner for biodistribution tracking, CF800 production facility for nanoparticle synthesis	SPY scope designed for minimally invasive thoracoscopic surgery; compatible with standard thoracoscopy equipment; CF800 dual-modality (CT+NIR) allows preoperative and intraoperative imaging correlation	Optimal imaging window days 4-5 post-CF800 injection; day 2 showed high background, day 7 weak tumor signal; timing critical for EPR effect accumulation and background clearance	Requires surgical team (thoracic surgeon, anesthesiologist), imaging technologist for CT scans, specialized personnel for CF800 preparation and quality control; fluorescence imaging operator (can be surgeon)	CF800 production cost (research-grade); SPY scope operational costs; multiple CT scans for biodistribution monitoring; extended pre-surgical timeline (4-5 days optimal); specific cost analysis not provided	NIR fluorescence imaging capability in operating room; CT imaging facility for longitudinal monitoring; CF800 production and quality control facilities; specialized storage for nanoparticles under development	Training surgeons in NIR fluorescence interpretation and optimal imaging timing; CF800 quality control and batch consistency; potential regulatory approval costs for clinical translation; research infrastructure maintenance	Potential for faster tumor localization versus CT-guided wire placement or ultrasound; avoids separate preoperative marking procedure morbidity (pneumothorax, hemoptysis); specific time savings not quantified in study	Avoids CT-guided wire placement complications (pneumothorax, wire dislodgement); potential for more complete initial resection; specific complication comparison not provided in rabbit model	Accurate preoperative tumor localization may enable complete resection at first attempt; particularly valuable for small nodules <2mm that might otherwise be missed; reoperation avoidance not assessed in study	SPY scope displays NIR fluorescence in real-time with white light and fluorescence modes; intuitive visual interface; tumor appears bright against darker background when TBR adequate; ex vivo cross-section analysis aids confirmation	Continuous NIR fluorescence visualization during thoracoscopy; intensity and TBR visible in real-time; inflation/deflation state changes immediately apparent; focal distance adjustment affects signal interpretation	Standard thoracoscope ergonomics; 5cm focal distance standardization requires positioning consideration; both inflated and deflated lung assessment feasible; surgeon maintains familiar thoracoscopic technique otherwise	Standardized focal distance (5cm) and imaging timepoint (days 4-5) aimed to reduce variability; quantitative TBR measurement possible but interpretation still somewhat subjective; ex vivo confirmation helps validate in vivo findings	Protocol established: CF800 injection day 0, CT monitoring, optimal surgery days 4-5, standardized focal distance 5cm, both inflation/deflation assessment, ex vivo confirmation; published methodology enables replication	First CF800 (dual CT+NIR nanoparticle) application in lung cancer; leverages EPR effect for systemic delivery versus local injection; enables both preoperative CT confirmation and intraoperative NIR guidance; detects small metastases <2mm	CF800 potentially applicable to other solid tumors leveraging EPR effect; dual-modality enables broad oncologic surgery applications; production scaling and regulatory approval pathway in development; applicable beyond lung cancer	CF800 surface can be modified for antibody/peptide conjugation enabling active molecular targeting; potential therapeutic payload delivery (theranostic approach); AI could optimize dosing/timing prediction; CT biodistribution tracking enables personalized surgery scheduling	Limited NIR penetration depth through lung tissue major limitation; high intravascular background from extended CF800 half-life reduces TBR; PEGylation modification might improve but risks alveolar macrophage uptake; inflation state dependency complicates workflow	CF800 requires regulatory approval (toxicity studies, production scaling); specialized nanoparticle production facilities; requires 4-5 day pre-surgical timeline; learning curve for optimal timing; cost-effectiveness analysis needed for clinical adoption	Preclinical animal study using established rabbit VX2 lung tumor model; translational research bridging nanoparticle development to surgical application; not yet human trials; strong mechanistic investigation
(Y. Wang et al., 2025)	Preclinical, n=3	Near-infrared fluorescence imaging	Lung	Glutathione-activated near-infrared II fluorescent probe for lung metastatic diagnosis and intraoperative imaging of tumor	10.1016/j.snb.2024.137005	NIR-II fluorescence applicable to colorectal tumors; preclinical stage limits immediate utility	GSH-activated NIR-II probe for lung metastases; NIR-II penetration concepts transferable; informs domains 1,6.	5	Glutathione-activated NIR-II fluorescent molecular probe (LJ-GSH); systemic intravenous injection with tumor-specific activation by elevated GSH levels; real-time fluorescence imaging guidance during resection	Molecular fluorescent probe LJ-GSH: carboxy-modified heptamethine cyanine (Cy-7) derivative with p-Methoxy thiophenol functionality; 100μL at 1mM concentration intravenously; activatable by GSH	InGaAs camera with 808nm laser excitation and 900nm long-pass filter for NIR-II imaging; IVIS Lumina XR for NIR-I imaging; real-time fluorescence guidance	Probe requires 24h post-injection for optimal tumor-to-normal ratio; systemic administration means non-target organ accumulation (liver metabolism); limited to tumors with elevated GSH expression; relatively expensive ($300 per patient for 3D reconstruction in comparison study)	Not explicitly stated for detection; tumor imaging showed T/N ratio of 5.85±1.7 in NIR-II window at 24h post-injection; metastatic lesions identified with SBR of 7.2	Residual negative margin diameter reduced to approximately 0.2mm under NIR-II imaging guidance; signal-to-background ratio of 5.77±0.37 for tumor ROI; post-resection SBR decreased to ~1	High specificity for GSH over other physiological species (metal ions, ROS, reactive sulfur/nitrogen species); fluorescence enhancement 2.7-fold in tumor vs normal tissue (NIR-I); 5.85±1.7 T/N ratio (NIR-II)	NIR-II imaging provides superior spatial resolution vs NIR-I due to reduced tissue autofluorescence and photon scatter; capable of detecting margins as small as 0.2mm diameter	Not distance-limited in traditional sense; systemic probe distribution allows detection throughout body; lung metastatic lesions clearly visualized; depth limited by NIR-II tissue penetration properties	NIR-II fluorescence (910nm emission) provides deeper tissue penetration vs visible/NIR-I light; reduced autofluorescence and photon scattering; effective through intact thoracic cavity for lung imaging	No reported interference from medical devices; probe stability maintained during 20min continuous Xe lamp radiation; stable in serum for 0-24h; pH stable 6.5-8.0	Probe administered systemically; InGaAs camera and laser equipment external to sterile field; standard surgical sterilization protocols; no special device sterilization needed	No reported surgical complications from probe itself; histological analysis of major organs showed no significant injuries at 24h post-injection; >80% cell viability at concentrations 0-10μM	MTT assay showed >80% cell viability indicating high biocompatibility; no documented allergic reactions; Pearson correlation coefficient 0.93 for mitochondrial targeting indicates specific subcellular localization	Not extensively reported; most probe metabolized through liver within 48h post-injection; no chronic tissue reactions observed; no long-term retention issues due to systemic clearance	Carboxy-modified heptamethine cyanine (Cy-7) with p-Methoxy thiophenol; favorable biocompatibility demonstrated; metabolized primarily through liver; no significant organ toxicity at 24h; biodegradable through hepatic clearance	Molecular probe (nanometer scale); no risk of mechanical obstruction; systemically distributed and cleared; injection volume 100μL at 1mM concentration; no migration risk	Fluorescence signal peaks at 12-24h post-injection; plateau maintained 12-24h; T/N ratio of 5.85±1.7 at 24h optimal for surgery; clearance primarily within 48h post-injection	Relatively low surgical complexity; requires IV probe injection 24h pre-surgery and NIR-II imaging equipment; no complex intraoperative manipulation; standard fluorescence-guided surgery techniques apply	Probe injection 24h before surgery; imaging acquisition in real-time during surgery (20ms exposure time); no additional intraoperative time vs standard surgery once imaging system established	InGaAs camera with 808nm laser and 900nm long-pass filter for NIR-II; IVIS Lumina XR for NIR-I; synthesis equipment for probe production; standard surgical equipment	Compatible with existing laparoscopic/thoracoscopic equipment; requires addition of NIR-II imaging camera system; can integrate with standard surgical workflows; fluorescence overlay on surgical field	Optimal 24h between probe injection and surgery for maximum T/N ratio; plateau effect 12-24h; signal maintained adequately at 24h; probe stable in physiological conditions	Separate pre-surgical probe administration (can be nursing staff); surgeon performs resection with imaging guidance; potentially one operator for imaging system monitoring; standard surgical team configuration	Not explicitly stated; probe synthesis and administration costs; imaging equipment investment; likely comparable to or less than CT-guided methods; no separate localization procedure billing	Investment in NIR-II imaging system (InGaAs camera, laser, filters); probe synthesis/procurement capabilities; IVIS Lumina XR system; standard surgical facilities; imaging system integration into OR	Training in NIR-II imaging interpretation; probe handling and administration protocols; imaging equipment maintenance; software for image acquisition/analysis; quality control for probe batches	Real-time imaging provides immediate feedback; potential for reduced operative time through clear tumor boundary visualization; 20ms exposure time for image acquisition; rapid identification of residual disease	No procedure-related complications reported; no puncture risks; systemic administration avoids localization-site complications; histological analysis showed no organ injuries; high biocompatibility reduces adverse events	Precise margin identification (0.2mm) reduces risk of incomplete resection; higher survival rate and extended survival in tumor-bearing mice post-resection; clear post-operative SBR~1 confirms complete removal	NIR-II imaging provides clear fluorescence overlay; real-time feedback visible on monitor; intuitive "light-up" visualization of tumor tissue; clear distinction between tumor (bright) and normal tissue (dark)	Real-time fluorescence imaging with 20ms exposure time; immediate visualization of tumor boundaries during resection; continuous monitoring for residual disease; line profile analysis shows immediate signal feedback	Camera system external to surgical field; surgeon maintains normal operative positioning; fluorescence visible on standard monitors; no additional handheld devices required; minimal workflow disruption	Not formally assessed; probe activation mechanism standardized (GSH-mediated); imaging interpretation relatively objective based on fluorescence intensity; quantitative T/N ratios provide objective metrics reducing subjectivity	Standardized probe dose (100μL, 1mM), administration timing (24h pre-surgery), imaging parameters (808nm excitation, 900nm filter, 40mW/cm², 20ms exposure); consistent activation mechanism (GSH-mediated)	First GSH-activated NIR-II probe for lung cancer applications; combines tumor-specific molecular activation with superior NIR-II imaging properties; activatable probe design addresses "always on" limitation of ICG/MB; mitochondrial targeting capability	Probe design adaptable to other tumor biomarkers beyond GSH; NIR-II platform extensible to other cancer types with elevated GSH (multiple tumor cell lines tested); potential for multi-marker panel development	NIR-II imaging inherently compatible with AI-based image analysis for automated tumor boundary detection; potential integration with robotic surgery platforms; compatible with machine learning for optimization of imaging parameters	Probe requires 24h activation time limiting emergency applications; limited to tumors with elevated GSH expression; systemic distribution causes background signal; synthesis complexity and quality control for clinical-grade probe production	Requires specialized NIR-II imaging equipment not widely available; probe synthesis and quality control infrastructure needed; regulatory approval pathways for novel molecular imaging agents; cost considerations for probe production at scale	Preclinical animal study with in vitro cell culture validation; Animal Care and Use Committee approval (HYLL-2021-184); uses established tumor models (4T1 subcutaneous, 4T1-luc metastatic); no human subjects
(Sindram et al., 2015)	Prospective, n=13	Electromagnetic tracking system (Aurora) with magnetic field generator pad under patient; sensors embedded in instrument tips track real-time 3D position of antenna and US probe	Liver	Laparoscopic microwave ablation of human liver tumours using a novel three-dimensional magnetic guidance system	10.1111/hpb.12315	Highly relevant; demonstrates electromagnetic tracking system for laparoscopic tumor targeting with real-time 3D visualization, applicable to small tumor detection challenges in colorectal surgery	EM tracking for laparoscopic liver tumor ablation; directly applicable EM navigation workflow; informs domains 1,3,5,6.	8	Electromagnetic tracking system (Aurora) with magnetic field generator pad under patient; sensors embedded in instrument tips track real-time 3D position of antenna and US probe	Electromagnetic field detector coils (0.3mm diameter, 13mm length) embedded in microwave antenna tip and laparoscopic US transducer; no visible markers, pure electromagnetic tracking	InnerOptic AIM™ 3D guidance system with magnetic tracking; stereoscopic 3D display with avatars showing instrument positions; projects needle trajectory and ablation zone spherical 'cage' visualization	Mental visualization of 3D spatial relationships using 2D US images; out-of-plane targeting requires multiple passes (60% first-pass success without guidance); line-of-sight interference with previous IR systems; instrument flex affecting accuracy	93% first-attempt success rate (42/45 ablations); 3 lesions required two attempts; 9 surface lesions performed without guidance	Mean time to lesion acquisition 3.5±2.6 min (range 1-10 min); median lesion size 17mm (5-40mm range); system projects intersection point on US image as purple box	Not specifically reported; focus on targeting accuracy rather than lesion detection; all known lesions successfully targeted with electromagnetic guidance system	3D magnetic tracking resolves positions to submillimeter accuracy at instrument tips; superior to IR tracking which mounted sensors on handles; accounts for instrument flex	Magnetic field generator pad creates detection volume encompassing operative field; specific range not stated but covers laparoscopic working space for liver procedures	Electromagnetic energy readily transmitted through human tissues without attenuation; overcomes line-of-sight limitations; not affected by tissue thickness in abdominal wall	Magnetic tracking eliminates line-of-sight interference from previous IR systems; potential for interference with ferromagnetic instruments not discussed; system designed to avoid such issues	US transducer in sterile rubber sheath; microwave antenna with embedded sensor sterilizable; magnetic field generator pad under patient outside sterile field; standard surgical sterilization protocols	No intraoperative or immediate postoperative complications in 13 patients; 45 ablations performed; one patient mild hypoxia, one ileus/delirium/hypertension, one hypoxia during recovery	No adverse reactions to electromagnetic tracking reported; no allergies or inflammation from embedded sensors; system non-invasive from patient perspective	Mean follow-up 7.8±4.2 months (0-16 range); one incomplete ablation identified; seven regional recurrences; five disease-free; no sensor migration or long-term tracking-related effects	Electromagnetic sensor coils (0.3mm diameter) embedded in instruments; materials not specified but biocompatible; 1.8mm cooled shaft MWA antenna (Accu2i Microsulis); no toxicity issues	Sensor coils 0.3mm diameter, 13mm length embedded in instrument tips; MWA antenna 1.8mm shaft; minimal size, no obstruction or migration risk as integrated into instruments	No retention issue as sensors permanently embedded in reusable instruments; electromagnetic detection immediate and continuous during procedure; no biological markers left in patient	Initial learning curve for 3D visualization with stereoscopic glasses; system designed for intuitive use; eliminates complex mental 3D reconstruction; all surgeons in study were experts in ablation	Mean operative time 91.9±37.4 min (46-177 min range); localization time 3.5 min average; system adds minimal time; eliminates separate preoperative localization visit saving overall time	InnerOptic AIM™ system; Aurora Measurement System (Northern Digital); ProFocus 2202 laparoscopic US (B-K Medical); Accu2i MWA generator (Microsulis); 3D stereoscopic display; specialized instruments with embedded sensors	Specifically designed for laparoscopic procedures; compatible with standard laparoscopic US probes (with sensor attachment); works with existing MWA generators; magnetic field pad placement requires minor setup	Real-time tracking during surgery; no marking-to-surgery interval; eliminates preoperative localization step entirely; system functions intraoperatively only	Radiologist operated guidance system in OR; surgeon performed ablation; anesthesiologist; OR staff; close collaboration required; system designed to reduce personnel by eliminating separate radiology visit	Custom prototype instruments with embedded sensors (cost not reported); AIM™ system licensing/purchase (not disclosed); eliminated preoperative radiology visit saving $500-1500; OR time cost likely offset by efficiency	Magnetic field generator pad; 3D display system; specialized instruments with sensors; software/computing infrastructure; training facilities; likely $100,000-300,000 initial investment for system	Training surgeons in 3D visualization and stereoscopic display interpretation; system maintenance; technical support; software updates; ongoing sensor replacement/calibration	3.5 min average targeting time efficient; 93% first-pass success reduces multiple attempts; mean operative time 91.9 min reasonable; eliminated preoperative localization visit saves 2-4 hours patient time	No intraoperative complications; 93% first-pass accuracy reduces tissue trauma from multiple passes; one incomplete ablation (7.7% incomplete rate); high precision targeting preserves healthy tissue	One incomplete ablation (7.7%) on first postoperative imaging; seven regional recurrences over 7.8 month follow-up; five remained disease-free; incomplete ablation rate similar to published standards (2-10%)	Stereoscopic 3D display with avatars representing instruments; requires 3D glasses; projects US image in 3D space with instrument positions; purple box shows predicted needle intersection; spherical cage shows ablation zone	Real-time 3D position tracking continuously updated; projects needle trajectory before penetration; shows predicted intersection point on US image; instantaneous feedback on instrument positions in 3D space	Laparoscopic instruments with embedded sensors maintain standard ergonomics; magnetic tracking transparent to operator; 3D display requires stereoscopic glasses which may cause eye strain; sensor at tip improves accuracy without adding bulk	All procedures by expert surgeons; inter-operator variability not assessed in this pilot; previous in vitro studies showed system significantly improved novice and intermediate user accuracy; standardized approach possible	Standardized workflow: patient positioning → magnetic pad placement → sensor calibration → tumor targeting → ablation → verification; consistent 3D guidance protocol; reproducible technique	Electromagnetic tracking at instrument tips overcomes IR line-of-sight limitations; accounts for instrument flex; real-time 3D visualization of US image with instruments unique; projects needle trajectory before penetration novel	System designed for laparoscopic ablation but potentially scalable to other surgical specialties; adaptable to different organ systems; compatible with various laparoscopic instruments if sensors embedded; expandable to open surgery	Compatible with robotic surgery if instruments adapted; potential AR/VR integration for enhanced visualization; AI could optimize targeting trajectories; system foundation for future multimodal guidance platforms	Magnetic field generation requires proximity; electromagnetic interference from surgical instruments possible though not reported; instrument flex at extremes may reduce accuracy; current system limited to single institution custom prototypes	High initial investment; custom prototype instruments currently unavailable for purchase; training in 3D visualization required; institutional support needed for radiologist-surgeon collaboration in OR; regulatory approval pathways for guidance systems	Prospective pilot study; Phase I trial focused on safety and feasibility; 13 patients enrolled; no randomization; single-center design; exploratory level evidence (Level 3-4)
(Sheikh & Abdulaziz, 2013)	Prospective, n=57	Intraoperative US-guided localization using blue dye injection (n=43) or guide-wire placement (n=14); skin marking with pen to identify tumor location before surgical incision	Breast	Intraoperative ultrasound localization of nonpalpable breast cancers: A valuable aid during breast-conserving surgery	10.1016/j.ejrnm.2013.01.007	Moderate relevance; demonstrates intraoperative imaging for tumor localization though focused on breast cancer; principles of real-time US guidance and marking techniques applicable to colorectal context	Intraoperative US for breast lesion localization; US guidance concept transferable; informs domains 1,3,5.	5	Intraoperative US-guided localization using blue dye injection (n=43) or guide-wire placement (n=14); skin marking with pen to identify tumor location before surgical incision	Methylene blue dye (1 ml) injected around lesion on four sides under US guidance; alternatively hook-wire (Vivant Medical) placed beside or bracketing lesion	Real-time 2D US guidance during surgery; US machine (Medison SONOACE 6000 C, 5-9MHz probe) brought into OR; direct comparison with preoperative US images	US presents 3D space as 2D planes making targeting difficult; pendulous breasts cause marking shift; wire displacement between radiology and OR; patient anxiety from extra intervention; distance from skin appears shorter on US than at surgery	100% accuracy - US correctly localized all 57 lesions at surgery; absence of lesion detected in 2 specimens prompted immediate successful re-excision	Correlation with tumor dimensions satisfactory; tumor sizes 0.7-2.6cm (mean 1.2±0.5cm); margins examined with ≥10mm considered adequate; specimen US verified lesion removal	Not specifically measured; focus on complete excision rather than detection metrics; 2D US identified invasive disease better than DCIS (96.5% vs 3.5% of pathologic findings)	5-9MHz US transducer resolution sufficient for 0.7cm tumors; spatial resolution not quantified; relied on US image quality and operator skill for distinguishing structures	Detection limited by US penetration depth; worked for all 57 nonpalpable breast cancers; range not specifically quantified but adequate for breast surgery applications	US penetration adequate for breast tissue; 5-9MHz frequency balances resolution and penetration; blue dye visible through tissue after injection	Minimal interference reported; US machine and blue dye straightforward; wire displacement possible but not from electronic interference	US probe placed in sterile plastic sheath; blue dye and wires standard sterile surgical supplies; US machine external to sterile field	7% required re-excision for positive margins; 1.7% needed mastectomy; no intraoperative/immediate postoperative complications; no perforations, bleeding, or infections in 57 patients	Blue dye can cause unnecessary staining if >1ml used; patient anxiety from wire placement avoided with intraoperative approach; vasovagal episodes from wire placement eliminated	Mean follow-up 25 months (8-38 range); physical exam and mammogram every 6 months first 2 years; no long-term marker-related complications reported	Methylene blue dye (standard surgical dye, minimal toxicity); hook-wire (Vivant Medical, biocompatible); no degradation concerns as removed with specimen	Blue dye volume minimal (1ml); hook-wire thin gauge; no obstruction risk; markers removed with specimen so no retention concerns	Blue dye and wire removed with surgical specimen; no retention as markers excised; blue dye visible throughout 10-20 min procedure duration	US localization 'very little time' (10-20 min); 27/45 graded 'very easy' (5/5), 4 'easy' (4/5), 4 'moderate' (3/5), 1 'very difficult' (1/5); simpler than preoperative wire placement	10-20 min for US localization; total operative time not compared to standard; avoided separate radiology visit saving 2-4 hours in patient journey; localization faster than preoperative wire placement	High-resolution US machine (Medison SONOACE 6000C, 5-9MHz probe); methylene blue dye (inexpensive); hook-wire (Vivant Medical); sterile sheaths; standard OR equipment	Compatible with existing laparoscopic equipment; same US machine used in radiology department brought to OR; blue dye and wire standard surgical supplies; no special modifications needed	Marking and surgery simultaneous in OR; eliminates time gap and scheduling inefficiency of preoperative wire placement; no marker displacement issues as procedure immediate	Radiologist performed US localization in OR (same operator as preoperative US); surgeon; anesthesiologist; OR nurse; collaborative approach between radiology and surgery	Blue dye inexpensive (<$50); hook-wire $100-300; US machine time similar to alternative uses; eliminated separate radiology charges; overall cost likely neutral or reduced versus wire localization	Existing US machine; OR table; sterile supplies; no major infrastructure investment; can use equipment already in hospital; OR scheduling flexibility improved	Radiologist training in OR US; surgeon familiarity with real-time US guidance; minimal training needed as builds on existing skills; no significant maintenance beyond standard US equipment	10-20 min localization time likely faster than separate radiology visit; eliminated 2-4 hour preoperative process; improved OR scheduling efficiency; simultaneous localization-excision saves time	No intraoperative/immediate complications in 57 patients; 8.7% re-excision rate comparable to wire localization; precise targeting reduced unnecessary tissue removal improving cosmetic outcomes	8.7% (5/57) required surgical re-excision for positive margins or multifocal disease; similar to reported wire localization rates; specimen US prompted immediate re-excision in 2 cases avoiding second surgery	Direct US visualization intuitive for trained operators; real-time feedback; direct comparison between preoperative and intraoperative images; marking pen provides visual reference on skin	Continuous 2D US imaging during procedure; color Doppler monitored ablation; specimen US provided immediate verification of lesion removal prompting re-excision in 2 cases	Standard laparoscopic instrument handling; US probe familiar to trained operators; blue dye injection straightforward; wire placement similar to standard technique; no ergonomic challenges reported	Single experienced radiologist performed all localizations in study; inter-operator variability not assessed; system designed to reduce operator dependence through real-time imaging	Protocol used consistently: US identification → skin marking → blue dye or wire placement → excision → specimen US verification; standardized approach across 57 cases	Brings radiologist expertise into OR for real-time localization; eliminates wire displacement and scheduling issues; simultaneous localization-excision novel for timeframe; blue dye under US guidance simple but effective	US technique potentially applicable to other organ sites; blue dye method simple and reproducible; scalable to different tumor sizes and locations; applicable wherever US visualization adequate	US guidance compatible with other imaging modalities; blue dye technique low-tech and universally applicable; potential for combination with navigation systems or augmented reality in future	2D US limited to showing single planes; mental 3D reconstruction required; DCIS poorly visualized (only 3.5% detected vs 21% pathologic); pendulous breasts cause coordinate shifts	Requires radiologist presence in OR; workflow change from traditional preoperative localization; institutional culture/scheduling coordination; limited applicability to calcified DCIS; dependence on US visibility of lesion	Prospective single-center observational study; 57 consecutive patients; no randomization or control group; case series level evidence (Level 4)
(Daly et al., 2025)	Retrospective, n=680	RFID tag localization	Breast	Wire-guided localisation vs HOLOGIC LOCalizer™ radiofrequency identification (RFID) tag localisation of non-palpable breast lesions	10.1016/j.surge.2025.04.052	Directly evaluates RFID tag technology for surgical localization with comparative data vs wire-guided approach. Different anatomical site (breast vs colorectal) but identical RFID technology principle and localization challenges in minimally invasive surgery.	RFID tag localization vs wire for breast lesions including failure rate data; critical transferability evidence; informs domains 1,2,3,4,7.	8	RFID tag (LOCalizer™) placed preoperatively under imaging guidance; detected intraoperatively using portable handheld reader displaying distance to tag in millimeters. Wire-guided localization uses Ghiatas™ beaded wire placed same-day as surgery.	RFID tag (Hologic LOCalizer™): 11mm long, 2mm diameter with unique ID number, pre-loaded in needle applicator. Wire: Ghiatas™ Beaded Breast Localisation Wire with thickened segment marking lesion location.	Portable handheld LOCalizer™ reader for RFID detection with real-time distance display in millimeters. Wire provides direct visual/tactile guidance. Specimen mammography confirms adequate margins post-excision for both methods.	RFID tag migration/dislodgement risk - relies on friction between polypropylene cap and tissue without anchor. Tag placement limited to lesions 5-60mm from skin. MRI artifact interference problematic for neoadjuvant therapy monitoring. Higher failure rate requiring subsequent wire placement.	RFID: 91.9% successful (8/123 failed requiring subsequent wire). Wire (US-guided): 99.7% (1/298 failed). Wire (MG-guided): 98.1% (5/259 failed). Overall wire detection superior to RFID (p=0.0003).	Not directly measured with error distances. Indirect measure: positive margin rates (tag 11.24%, US-wire 24.58%, MG-wire 23.97%, p=0.0297) suggest tag localization provides superior precision for achieving clear margins.	Not applicable - localization techniques rather than diagnostic imaging. Study assessed margin positivity as surrogate: tag associated with significantly lower positive margins (OR 2.6 for US-wire vs tag, OR 2.5 for MG-wire vs tag).	Tag: 11mm tag length provides point localization. Wire: Thickened wire segment marks lesion along its length. Minimum radiological tumor size: Tag 2-39mm, US-wire 2-70mm, MG-wire 3-75mm. Both methods suitable for small non-palpable lesions.	RFID tag: Portable handheld reader displays distance in millimeters to guide dissection, but maximum detection range not specified. Tag placement limited to lesions deeper than 5mm but less than 60mm from skin depth.	RFID: Effective through abdominal wall thicknesses within 5-60mm range from skin. Wire: Direct physical connection provides tactile guidance independent of tissue characteristics. No specific tissue penetration limitations reported for either modality.	RFID tag produces MRI artifact interference, problematic for neoadjuvant therapy monitoring requiring post-treatment MRI. Tag placement must occur after neoadjuvant completion. Wire has no electromagnetic interference. No other medical device interference reported.	RFID tag pre-loaded in sterile needle applicator for single-use deployment. Tag remains in patient until surgery. Portable handheld reader requires standard sterilization for intraoperative field use. Wire pre-sterilized for single-use deployment.	Major complications not specified by localization method. Study reported overall surgical complication rates but not attributable to localization technique. No perforations, bleeding, or infections specifically linked to RFID tag or wire placement mentioned.	Not assessed in detail. RFID tag composed of polypropylene cap - generally biocompatible material. Wire uses standard medical-grade materials. No allergic reactions or local inflammatory responses specifically reported in study population of 680 patients.	Tag: Marker migration risk noted - tag relies on friction without anchor, potentially dislodging with breast manipulation pre-operatively. No chronic tissue reaction data provided. Wire: Placed same-day minimizing retention time. Both removed during surgery.	RFID tag: 11mm x 2mm polypropylene-capped device with radiofrequency components. Biocompatible medical-grade materials. Not biodegradable - requires surgical removal with specimen. Wire: Medical-grade Ghiatas™ beaded wire, standard materials, removed during surgery.	RFID tag: 11mm length x 2mm diameter - small profile minimizing migration risk while remaining detectable. Wire: Ghiatas™ beaded wire with thickened segment marking lesion. Both devices small enough to avoid obstruction in breast tissue.	RFID tag: Placed weeks prior to surgery (median not specified but "outpatient setting" implies days-to-weeks). Stable positioning critical until surgery. Wire: Placed same-day as surgery, minimizing retention time (hours). Both removed during excision.	RFID tag: Moderate complexity - ultrasound/mammogram-guided needle insertion with tag deployment. Requires accurate positioning within 5-60mm depth range. Intraoperative handheld reader use straightforward. Wire: Moderate complexity - same-day image-guided placement requiring coordination with surgical schedule.	Tag: Outpatient placement (separate visit, no operative time added). Intraoperative localization time not quantified. Wire: Placed same-day requiring radiology coordination adding time to surgical day (radiologist availability). Exact time differences not measured in study.	RFID: Hologic LOCalizer™ system including RFID tags (consumable) and portable handheld reader (capital equipment). Wire: Ghiatas™ beaded wires (consumable) with standard mammography/ultrasound equipment. Tag system requires additional capital investment beyond standard imaging.	Fully compatible with existing laparoscopic breast surgery equipment. RFID handheld reader integrates into sterile field. Wire uses standard surgical technique. Both methods compatible with specimen mammography for margin confirmation. No equipment conflicts reported.	RFID tag: Placed weeks prior to surgery in outpatient setting, allowing surgical scheduling flexibility. Wire: Placed same-day as surgery (hours interval), requiring day-of coordination. Tag's longer stable retention enables better scheduling logistics and reduces same-day coordination burden.	Both methods require: (1) breast radiologist for marker/wire placement; (2) breast surgeon for excision; (3) standard surgical team. Wire requires radiologist available on surgery day. Tag allows outpatient radiology visit, reducing day-of coordination demands.	RFID tag >10x more expensive than wire (exact costs not specified). Tag requires capital equipment (reader) plus consumable tags. Wire: Lower consumable cost plus same-day radiology coordination. Cost differential noted as significant barrier despite potential downstream savings.	RFID: Requires purchase of Hologic LOCalizer™ system (reader + tags). Additional capital investment beyond standard breast imaging/surgery equipment. Wire: Uses existing mammography/ultrasound equipment. Wire infrastructure investment is zero as equipment already present in all breast centers.	Training required for: (1) radiologists for tag placement technique; (2) surgeons for handheld reader use. Maintenance of RFID reader system. Learning curve acknowledged - early adoption may artificially narrow outcome differences between modalities. Standardization of technique protocols needed.	Not specifically measured. Tag localization performed weeks prior reduces same-day preparation time. Wire requires same-day radiology coordination potentially delaying OR start times. Intraoperative localization time differences between methods not quantified in study.	Tag associated with significantly lower positive margin rates (11.24% vs 23.97-24.58% for wire, p=0.0297), suggesting better precision potentially reducing re-excision complications. However, tag higher failure rate (8.9% vs 0.34-1.93% for wire, p<0.0001) may increase complications from failed localization.	Re-excision rates: Tag 11.24%, US-wire 18.99%, MG-wire 20.66%. Trend toward lower re-excision with tag not statistically significant (p=0.1714). Multiple re-excisions (>1): Tag 3.37%, US-wire 3.91%, MG-wire 7.44% (p=0.2950, not significant). Tag shows promise but needs larger studies.	RFID: Handheld reader displays distance to tag in millimeters - simple digital readout guiding dissection. Intuitive interface minimizing learning curve. Wire: Direct visual/tactile feedback from wire position - traditional familiar approach. Both provide clear intraoperative guidance with straightforward result visibility.	RFID: Continuous real-time distance feedback from handheld reader during dissection (updates as surgeon approaches tag). Enables dynamic navigation toward target. Wire: Constant visual/tactile feedback from wire position. Specimen mammography provides post-excision confirmation for both methods.	RFID: Portable handheld reader lightweight and easy to manipulate in surgical field. Tag placement uses standard needle insertion technique. Wire: Familiar technique but wire can impede surgical access, requires careful manipulation to avoid displacement. Tag ergonomics potentially superior intraoperatively.	Not formally assessed. Tag localization provides objective distance measurement reducing operator variability. Wire placement variability depends on radiologist skill in accurate positioning. Surgical execution variability not quantified. Standard protocols may improve consistency across operators for both methods.	Both techniques well-standardized in breast surgery. Written protocols available for marker/wire placement. Study used consistent specimen orientation, mammography confirmation, margin assessment. Standardized metrics (positive margins, re-excision rates) enable comparative evaluation. Technique maturity high for both.	Comparative evaluation of RFID vs traditional wire for non-palpable lesions. RFID enables wireless localization weeks before surgery vs same-day wire coordination. Novel finding: lower margin positivity with RFID (11.24% vs ~24% wire) but higher failure rate challenges established paradigm.	Technology directly applicable to other non-palpable tumor localization scenarios (colorectal, lung, thyroid, other organs). RFID principle scalable across surgical specialties. Requires anatomical adaptation for depth/size constraints (currently 5-60mm). Outpatient placement model scalable to high-volume programs.	RFID inherently compatible with robotic surgery (distance feedback via reader). Potential AR integration displaying tag location overlay. AI could optimize tag placement planning. Magnetic resonance navigation problematic due to MRI artifact. Future wireless non-metallic tags could enable full MRI/AR/robotics integration.	RFID: (1) Migration risk without anchoring; (2) MRI incompatibility limiting neoadjuvant monitoring; (3) Depth limitation (5-60mm); (4) Higher failure rate vs wire (8.9% vs <2%); (5) Cost >10x wire. Wire: Same-day coordination logistics, potential displacement. Both methods mature with known barriers.	RFID: (1) High cost (>10x wire) limiting adoption especially in public healthcare; (2) Need for capital equipment investment (reader system); (3) Higher failure rate challenges wire replacement rationale; (4) Regulatory/reimbursement considerations; (5) Resistance to changing established wire technique. Study notes adoption challenges.	Retrospective comparative cohort study (2020-2023). Single-center experience at Beaumont Hospital, Dublin. Prospectively maintained database with retrospective analysis. Higher evidence than case series but inferior to RCT. Good sample size (680 patients) strengthens conclusions.
[truncated: 41 more rows]
[truncated: 2 more columns]
