# Supplementary material for: Tumour Localisation Technologies in Colorectal Cancer Surgery: A Scoping Review of Marking and Detection Methods
Source: Diagnostics (Basel). 2026 Jun 23;16(13):1952. doi: 10.3390/diagnostics16131952 (PMC13359504; doi:10.3390/diagnostics16131952)
Supplement: Supplementary file 1 [file diagnostics-16-01952-s001.zip › supplementary-table-S2.ods]

## Sheet: S2 TechnologyLevelSynth
Supplementary Table S2. Technology-Level Evidence Synthesis Systematic Review: Tumour Localisation Technologies in Colorectal Cancer Surgery: A Systematic Review of Marking and Detection Methods (PROSPERO registration: CRD420261339085). Full data extraction for all 89 included studies is available in Supplementary Table S1.
Technology Group	n	Domain 1: Detection Performance	Domain 2: Safety	Domain 3: Clinical Feasibility	Domain 4: Cost-Effectiveness	Domain 5: Usability	Domain 6: Innovation Potential	Domain 7: Evidence Quality
NIR Fluorescence — Non-targeted (ICG)	10	83–100% detection; 83% overall sensitivity for CRLM, 100% for superficial lesions <8mm (Handgraaf et al., 2017). Tissue penetration 8–10mm.	<1 in 40,000 adverse reactions; no ICG-related events in CRC cohorts; clears within days. Contraindicated in iodine allergy.	Low complexity; 1–2 case learning curve; ICG given 1–2 days preoperatively; <5 min intraoperative screening. Seamless integration with existing laparoscopic/robotic cameras.	Lowest cost modality: ICG $50–200/dose, per-patient $100–300. Capital $30,000–300,000. Formal colorectal cost-effectiveness analyses absent.	Highest usability among all modalities. Intuitive real-time fluorescence overlay; foot-pedal toggle. Dosing/timing standardization lacking.	Broadest FDA-approved applicability. Compatible with robotic platforms. NIR-II wavelengths and targeted variants (Cytalux, Gleolan) offer future improvements.	Mixed. One retrospective multicenter cohort n=173 (Handgraaf et al., 2017). No RCTs for primary colorectal localization. Non-standardized dosing limits comparability.
NIR Fluorescence — Targeted Probes	11	75–100% in preclinical models; 85.7% for pafolacianine in lung (Baker et al., 2025); 4.0-fold higher tumor-to-background vs non-targeted ICG (Rezaei et al., 2025). Tissue penetration 8–10mm.	Cell viability >83% in toxicity screening; no morphological damage. Cytalux and Gleolan well-tolerated clinically. Long-term nanoparticle clearance requires monitoring.	Moderate complexity; administration 1–3 days preoperatively; pharmacokinetic optimization per probe required. Most agents investigational — clinical trial enrollment needed.	High cost: Cytalux ~$5,000/patient vs ICG $50–200. Investigational probes $1,000–5,000 estimated. Potential offset through improved margin assessment not yet quantified.	Similar interface to non-targeted ICG once deployed. Enhanced specificity reduces background signal. Learning curve for timing protocol optimization.	High innovation. Molecular targeting paradigm shift. GRPR-binding peptide for rectal cancer (Rezaei et al., 2025); folate receptor-alpha for CRC (Cytalux). Theranostic nanoparticle platforms emerging.	Predominantly preclinical (9/11 studies). Two early-phase clinical trials. No RCTs. No FDA-approved agents for colorectal-specific indication. Long-term safety absent.
Electromagnetic Navigation	11	85–100% across applications. RCT: 85% complete LN removal vs 50% conventional, p=0.0028 (Groen et al., 2024). Sub-millimeter accuracy (0.7mm median TRE; ten Brink et al., 2025). Degrades with metallic implants and tissue deformation.	No navigation-related complications in phase-3 RCT. Complication rates comparable to conventional surgery. Metallic implants require exclusion screening.	High complexity. CBCT scanning, EM calibration, 3D model generation required. Setup adds median 26 min (ten Brink et al., 2025). Dedicated OR space and multidisciplinary team required.	Highest capital cost. Navigation platforms $200,000–400,000; CBCT $300,000–500,000; advanced deep-learning systems $500,000–900,000. Per-patient CBCT adds ongoing costs. Formal cost-effectiveness absent.	High surgeon satisfaction in RCT. Color-coded 3D visualization with real-time tracking. Complex interface requires dedicated training; high confidence once established.	First phase-3 RCT demonstrating navigation improves targeted resection. AI-assisted segmentation reduces preparation 12h→4h. Robotic platform integration underdeveloped.	Strongest evidence base. One phase-3 RCT n=69 (Groen et al., 2024). Multiple prospective trials. Mostly single-center. Long-term oncologic data limited.
RFID Tag Localization	4	89.9–99.0% in breast/lung. 99.0% tag retrieval (Almalki et al., 2023, n=299); 91.9% success — 8.1% required subsequent wire (Daly et al., 2025, n=680). Max range 30mm. No colorectal clinical validation.	Complications 1.7% (seromas, wound infections; Almalki et al., 2023). No major tag-related events. Clinically significant migration risk documented — tags rely on friction without anchoring (Daly et al., 2025). MRI artifacts reported.	Moderate complexity. CT/US-guided placement. Dedicated laparoscopic detection probe required. Colonoscopic deployment for primary CRC requires miniaturized tag development. Peristalsis increases migration risk vs breast/lung.	Moderate. Tags >10× more expensive than wire. Capital equipment for RFID reader required. Formal colorectal cost-effectiveness absent. Breast data suggest benefit through reduced re-excision.	Simple acoustic/visual feedback; no line-of-sight required. FDA-approved systems with established breast/lung workflows. Protocol adaptation needed for colorectal use.	High near-term transferability. FDA-approved pathways exist. Miniaturization for colonoscopic deployment feasible. Hybrid RFID + fluorescent coating warrants investigation.	Limited. All 4 studies from breast/lung. One retrospective cohort n=680 (Daly et al., 2025); one prospective cohort n=299 (Almalki et al., 2023). No RCTs. No colorectal studies.
Magnetic Seed Localization	3	100% detection in all 3 studies. Magnetic marker superior to gel-embedded clip (95.5% vs 75%; Elfgen et al., 2025). Detection limited to 3.5cm depth. No seed migration in any study.	No migration across 149 combined patients. Contraindicated with pacemakers/defibrillators. No radiation exposure. One major complication unrelated to seed (Hersi et al., 2019). Long-term tissue reaction data limited.	Moderate complexity. Interventional radiologist required for placement. Dedicated handheld detection probe required. Established breast workflow transferable — bowel-specific validation of seed stability required.	Moderate. Eliminates nuclear medicine infrastructure vs radioactive alternatives. Proprietary system costs undisclosed. Formal colorectal cost-effectiveness absent.	Simple handheld acoustic probe; no line-of-sight; no radiation training needed. High inter-operator consistency in breast studies. Ergonomics compatible with laparoscopic workflow.	High near-term implementation potential. Non-radioactive — simplifies regulatory and workflow requirements vs radioguided surgery. Combined magnetic seed + SPIO for SLN mapping demonstrated (Hersi et al., 2019). 3.5cm depth may limit deep lesions.	Moderate. One RCT n=42 (Elfgen et al., 2025); one prospective cohort n=32 (Hersi et al., 2019); one retrospective n=114 (Ahmed et al., 2024). All breast. No colorectal studies.
Inductive Proximity Sensor	2	85–90% in preclinical/ex-vivo models. 80–90% in bowel/gastric specimens (Calborean et al., 2020). ~5mm discrimination distance. Probe-serosa contact required. Fails with fat interposition >2mm.	No tissue injury from EM field exposure in preclinical testing. Biocompatible clip materials. No clinical safety data available. EM exposure within accepted limits.	Prototype stage — not clinically deployed. Compatible with existing trocars and clip appliers. Colonoscopic clip placement feasible. Dedicated detection probe requires port integration. Fat penetration limitation requires engineering optimization.	NR — prototype stage. Theoretical cost advantage over complex navigation systems. Modified clips add minimal incremental cost. Commercial manufacturing costs not yet established.	Simple acoustic/visual distance feedback. Intuitive in ex-vivo testing. 15cm scanning area required. Learning curve for probe technique. No dedicated display infrastructure required.	Novel frequency-selective inductive resonance principle distinct from RFID and magnetic approaches. First system designed specifically for laparoscopic colorectal localization via colonoscopically-placed clips. GI tract scalability potential. COI declared — IP owned by review co-authors.	Lowest evidence level. Both studies preclinical/ex-vivo — no patient data. Phase I clinical trial required before any clinical translation claims. Independent replication without COI warranted.
Physical Markers (Clips, Coils, Dye/Tattooing)	8	97–100% for metallic clips/microcoils; 97% for tattooing in matched cohort (Lin et al., 2025). India ink failure rate 15–30% for lesions <10mm in broader literature. Wire: 92.9% negative margins (Asmai et al., 2025).	Variable by technique. CT-guided clip: 33% minor pneumothorax (Tyng et al., 2015; n=3). India ink: well-tolerated but dye migration documented. Wire: pneumothorax 4–37% in pulmonary applications. Metallic clips: low migration risk in solid organs.	Most established workflows. Colonoscopic tattooing/clip placement requires experienced endoscopist. CT-guided percutaneous placement requires IR coordination. Migration risk increases with prolonged marking-to-surgery interval.	Lowest capital cost. Dye $20–50; clips $100–200; microcoils $200–500 plus CT cost. No dedicated detection equipment for dye/clip methods. Formal cost-effectiveness absent despite widespread use.	Most familiar techniques — lowest adoption barrier. No dedicated detection equipment for dye/clip. Wire dislodgement risk. Tattooing lacks standardized protocol; high inter-operator variability in dye spread.	Low innovation — established standard of care; serves as baseline comparator. Modified clips with nanometric coatings enable electromagnetic detection (Calborean et al., 2020). Dual-modality dye+radiopaque markers offer complementary detection.	Mixed. One systematic review (Tan et al., 2023); one retrospective cohort n=296 (Lin et al., 2025). Multiple case series/reports. No RCTs for standard techniques despite widespread use. Outcome metrics inconsistent across studies.
Radioguided Surgery	4	96–100% across applications. SLN identification 96% triple-approach (Vidal-Sicart et al., 2024). 100% for gastrinoma (Hall et al., 2015) and PET-guided thyroid (W. W. Kim et al., 2011). Detectable at several cm depth. Hybrid tracers enable dual radioactive+fluorescent detection.	Established safety profile. 99mTc: minimal radiation. 125I seeds: long-term exposure requires formal assessment. Radioactive handling requires institutional radiation safety infrastructure and regulatory compliance.	High institutional complexity. Requires nuclear medicine department, radiopharmaceutical QC, SPECT/CT, radiation safety training, interdepartmental coordination. SPECT/CT adds $500–$1,500/patient. Portable gamma cameras and drop-in probes reduce OR footprint.	Moderate. Radiopharmaceuticals $100–$1,000; SPECT/CT $500–$1,500; gamma probe capital $20,000–$50,000. Nuclear medicine infrastructure required. Potential savings from reduced unnecessary dissection not quantified.	Continuous audible count-rate feedback. Advanced systems provide real-time 2D scintigraphy and 3D navigation. Hybrid tracers increase complexity. Freehand SPECT enables markerless 3D radioguided navigation.	Moderate. Hybrid radioactive-fluorescent tracers combine depth sensitivity with surface precision. Drop-in gamma probes for robotic surgery emerging. Colorectal-specific SLN mapping protocols underdeveloped vs breast/melanoma.	Mixed. Vidal-Sicart et al. (2024) narrative review with meta-analyses. Other studies: prospective feasibility, pilot, and phantom. No RCTs for colorectal-specific applications. Evidence primarily from melanoma and breast SLN mapping.
Augmented Reality and Image-Guided Navigation	6	83–100% across studies. 100% tumor visualization in phantom studies (Ribeiro et al., 2024). 90% marking concordance ≤10mm (Izawa et al., 2025). 83% visual agreement in AR feasibility (Gadodia et al., 2022). Real-time deformable registration required to compensate tissue deformation.	No AR/navigation system-related complications. Clinical safety data limited — predominantly phantom and feasibility studies. One unrelated grade 5 event in lung study (Izawa et al., 2025).	High complexity. 3D reconstruction (manual 12h; AI-assisted 4h), registration, and real-time overlay required. Tissue deformation during insufflation degrades accuracy. Dedicated software, workstations, and AR hardware required.	High cost. Software $10,000–$50,000/year; AR hardware $3,500–$15,000; hybrid OR platforms $500,000–$2,000,000. Open-source tools (3D Slicer) reduce software costs. Formal economic analysis absent for colorectal.	Intuitive visual overlay when functioning. Head-mounted displays project tumor location onto surgeon visual field. Substantial training for setup and registration. Surgeon satisfaction high in feasibility studies.	Transformative long-term potential. AI-assisted segmentation, robotic integration, and AR+EM+AI convergence represent next-generation surgical navigation. Colorectal-specific validation entirely absent — highest priority research gap.	Lowest evidence levels. Predominantly phantom studies and small feasibility series n=5–34. No RCTs. No colorectal-specific studies. Substantial gap between proof-of-concept and clinical readiness.
Note on study allocation: Studies may contribute to more than one technology group where they evaluate multiple modalities. All performance data are cited from included studies; ranges reflect variation across different anatomical applications. Colorectal-specific evidence is noted explicitly where available; otherwise data are derived from transferable anatomical applications.
Conflict of interest note: Technology group 6 (Inductive Proximity Sensor) includes studies authored by members of this review team (Bintintan et al., 2020; Calborean et al., 2020). This conflict of interest is declared in the manuscript and data from these studies were appraised using the same framework as all other included studies.
